# Supplementary material for: Study on Fenton-based discoloration of reactive-dyed waste cotton prior to textile recycling
Source: Sci Rep. 2024 Oct 19;14:24536. doi: 10.1038/s41598-024-75450-w (PMC11489705; doi:10.1038/s41598-024-75450-w)
Supplement: Supplementary file 2 — Supplementary Information 2. [file 41598_2024_75450_MOESM2_ESM.xlsx]

## Sheet: Black Fenton-treatment
Black Fenton, ƛmax=600nm
	Fenton treatment 1				Fenton treatment 2				Fenton treatment 3
		K/S at ƛmax				K/S at ƛmax				K/S at ƛmax
	raw 1	0.0708			raw 1	0.0708			raw 1	0.0708
	raw 2	0.0718			raw 2	0.0718			raw 2	0.0718
	raw 3	0.0756			raw 3	0.0756			raw 3	0.0756
	mean	0.0727333			mean	0.0727333			mean	0.0727333
	stdev	0.00253246			stdev	0.00253246			stdev	0.00253246
	dyed 1	31.602			dyed 1	31.73			dyed 1	30.422
	dyed 2	32.006			dyed 2	31.781			dyed 2	30.348
	dyed 3	31.203			dyed 3	31.386			dyed 3	31.257
	mean	31.6037			mean	31.6323			mean	30.6757
	stdev	0.401503			stdev	0.21485			stdev	0.504807
	Fenton 1	11.083			Fenton 1	11.941			Fenton 1	13.164
	Fenton 2	11.075			Fenton 2	11.762			Fenton 2	13.508
	Fenton 3	10.876	Discoloration%		Fenton 3	11.432	Discoloration%		Fenton 3	13.139	Discoloration%
	mean	11.0113	65.0777		mean	11.7117	62.8903		mean	13.2703	56.6371
	stdev	0.11727			stdev	0.258206			stdev	0.206205
				Performance of Fenton-treatment for Black dye
					K/S before treatment	K/S after treatment	mean discoloration%
				Fenton 1	31.6037	11.0113	65.0777
				Fenton 2	31.6323	11.7117	62.8903
				Fenton 3	30.6757	13.2703	56.6371
				mean	31.3039	11.9978	61.535
				stdev	0.544245	1.15636	4.38049
				p-value paired t-test	0.00251468

## Sheet: Blue Fenton-treatment
Blue Fenton, ƛmax=610nm
Fenton treatment 1				Fenton treatment 2				Fenton treatment 3
	K/S at ƛmax				K/S at ƛmax				K/S at ƛmax
raw 1	0.0657			raw 1	0.0657			raw 1	0.0657
raw 2	0.0667			raw 2	0.0667			raw 2	0.0667
raw 3	0.0701			raw 3	0.0701			raw 3	0.0701
mean	0.0675			mean	0.0675			mean	0.0675
stdev	0.00230651			stdev	0.00230651			stdev	0.00230651
dyed 1	11.77			dyed 1	12.223			dyed 1	11.824
dyed 2	11.959			dyed 2	11.8			dyed 2	11.645
dyed 3	11.828			dyed 3	11.617			dyed 3	11.556
mean	11.8523			mean	11.88			mean	11.675
stdev	0.0968211			stdev	0.31082			stdev	0.136495
Fenton 1	3.3554			Fenton 1	3.115			Fenton 1	3.1248
Fenton 2	3.2386			Fenton 2	3.0894			Fenton 2	3.1707
Fenton 3	3.2382	Discoloration%		Fenton 3	3.2065	Discoloration%		Fenton 3	3.0873	Discoloration%
mean	3.2774	72.1897		mean	3.13697	73.4437		mean	3.1276	73.0554
stdev	0.0675503			stdev	0.061563			stdev	0.0417704
			Performance of Fenton-treatment for Blue dye
				K/S before treatment	K/S after treatment	mean discoloration%
			Fenton 1	11.8523	3.2774	72.1897
			Fenton 2	11.88	3.13697	73.4437
			Fenton 3	11.675	3.20718	73.0554
			mean	11.8024	3.20718	72.8962
			stdev	0.111234	0.0702167	0.641959
			p-value paired t-test	8.68248e-05
