# Supplementary material for: Study on Fenton-based discoloration of reactive-dyed waste cotton prior to textile recycling
Source: Sci Rep. 2024 Oct 19;14:24536. doi: 10.1038/s41598-024-75450-w (PMC11489705; doi:10.1038/s41598-024-75450-w)
Supplement: Supplementary file 3 — Supplementary Information 3. [file 41598_2024_75450_MOESM3_ESM.xlsx]

## Sheet: Raw Cotton
CSV-file values			values FTIR spectrum
X	Y		wavenumber (cm-1)	transmission (%)
549636200	71954290		549.636	71.9543
550118300	71927600		550.118	71.9276
550600500	71889660		550.601	71.8897
551082600	71822990		551.083	71.823
551564800	71720810		551.565	71.7208
552046900	71589790		552.047	71.5898
552529100	71445710		552.529	71.4457
553011200	71304500		553.011	71.3045
553493300	71173650		553.493	71.1736
553975500	71049260		553.976	71.0493
554457600	70920040		554.458	70.92
554939800	70776730		554.94	70.7767
555421900	70621000		555.422	70.621
555904000	70469220		555.904	70.4692
556386200	70348790		556.386	70.3488
556868300	70288210		556.868	70.2882
557350400	70306700		557.35	70.3067
557832600	70408150		557.833	70.4082
558314700	70582050		558.315	70.582
558796800	70810250		558.797	70.8102
559279000	71075130		559.279	71.0751
559761100	71364830		559.761	71.3648
560243200	71673520		560.243	71.6735
560725400	71997190		560.725	71.9972
561207500	72329090		561.207	72.3291
561689600	72657470		561.69	72.6575
562171800	72968170		562.172	72.9682
562653900	73249560		562.654	73.2496
563136000	73497920		563.136	73.4979
563618200	73719070		563.618	73.7191
564100300	73925380		564.1	73.9254
564582500	74129330		564.582	74.1293
565064600	74337300		565.065	74.3373
565546800	74546600		565.547	74.5466
566028900	74747670		566.029	74.7477
566511000	74929500		566.511	74.9295
566993200	75085610		566.993	75.0856
567475300	75217170		567.475	75.2172
567957500	75331500		567.957	75.3315
568439600	75437170		568.44	75.4372
568921700	75538790		568.922	75.5388
569403900	75634590		569.404	75.6346
569886000	75718420		569.886	75.7184
570368100	75784890		570.368	75.7849
570850300	75834120		570.85	75.8341
571332400	75873450		571.332	75.8735
571814500	75914680		571.814	75.9147
572296700	75967990		572.297	75.968
572778800	76036440		572.779	76.0364
573260900	76113660		573.261	76.1137
573743100	76186490		573.743	76.1865
574225200	76240930		574.225	76.2409
574707300	76268760		574.707	76.2688
575189500	76270930		575.189	76.2709
575671600	76256660		575.672	76.2567
576153700	76238310		576.154	76.2383
576635900	76224710		576.636	76.2247
577118000	76217540		577.118	76.2175
577600200	76211950		577.6	76.212
578082300	76201060		578.082	76.2011
578564500	76181400		578.564	76.1814
579046600	76155790		579.047	76.1558
579528700	76132460		579.529	76.1325
580010900	76120470		580.011	76.1205
580493000	76124520		580.493	76.1245
580975200	76141710		580.975	76.1417
581457300	76162570		581.457	76.1626
581939400	76175440		581.939	76.1754
582421600	76171910		582.422	76.1719
582903700	76150430		582.904	76.1504
583385800	76116210		583.386	76.1162
583868000	76077940		583.868	76.0779
584350100	76043600		584.35	76.0436
584832200	76017310		584.832	76.0173
585314400	75999260		585.314	75.9993
585796500	75987850		585.797	75.9878
586278600	75982390		586.279	75.9824
586760800	75984680		586.761	75.9847
587242900	75997740		587.243	75.9977
587725000	76023030		587.725	76.023
588207200	76058030		588.207	76.058
588689300	76095840		588.689	76.0958
589171400	76127470		589.171	76.1275
589653600	76145780		589.654	76.1458
590135700	76149000		590.136	76.149
590617900	76141490		590.618	76.1415
591100000	76131670		591.1	76.1317
591582200	76127470		591.582	76.1275
592064300	76132260		592.064	76.1323
592546400	76143280		592.546	76.1433
593028600	76154010		593.029	76.154
593510700	76158390		593.511	76.1584
593992900	76155220		593.993	76.1552
594475000	76149350		594.475	76.1493
594957100	76149630		594.957	76.1496
595439300	76164430		595.439	76.1644
595921400	76197550		595.921	76.1976
596403500	76246320		596.404	76.2463
596885700	76303400		596.886	76.3034
597367800	76360740		597.368	76.3607
597849900	76413690		597.85	76.4137
598332100	76462640		598.332	76.4626
598814200	76511600		598.814	76.5116
599296300	76564310		599.296	76.5643
599778500	76620360		599.779	76.6204
600260600	76673900		600.261	76.6739
600742700	76715550		600.743	76.7155
601224900	76736800		601.225	76.7368
601707000	76734470		601.707	76.7345
602189100	76712640		602.189	76.7126
602671300	76681270		602.671	76.6813
603153400	76651790		603.153	76.6518
603635600	76632540		603.636	76.6325
604117700	76625980		604.118	76.626
604599900	76629010		604.6	76.629
605082000	76635770		605.082	76.6358
605564100	76641560		605.564	76.6416
606046300	76645090		606.046	76.6451
606528400	76648640		606.528	76.6486
607010600	76655850		607.011	76.6559
607492700	76669000		607.493	76.669
607974800	76687380		607.975	76.6874
608457000	76707930		608.457	76.7079
608939100	76727090		608.939	76.7271
609421200	76743110		609.421	76.7431
609903400	76757000		609.903	76.757
610385500	76771610		610.385	76.7716
610867600	76789310		610.868	76.7893
611349800	76810330		611.35	76.8103
611831900	76832330		611.832	76.8323
612314000	76852210		612.314	76.8522
612796200	76868510		612.796	76.8685
613278300	76883770		613.278	76.8838
613760400	76903980		613.76	76.904
614242600	76936530		614.243	76.9365
614724700	76986680		614.725	76.9867
615206800	77055070		615.207	77.0551
615689000	77137600		615.689	77.1376
616171100	77227950		616.171	77.228
616653300	77321480		616.653	77.3215
617135400	77418650		617.135	77.4186
617617600	77525310		617.618	77.5253
618099700	77649970		618.1	77.65
618581800	77799000		618.582	77.799
619064000	77972510		619.064	77.9725
619546100	78163320		619.546	78.1633
620028200	78359230		620.028	78.3592
620510400	78547550		620.51	78.5476
620992500	78719720		620.992	78.7197
621474600	78873600		621.475	78.8736
621956800	79012760		621.957	79.0128
622438900	79143150		622.439	79.1432
622921000	79269200		622.921	79.2692
623403200	79391270		623.403	79.3913
623885300	79505770		623.885	79.5058
624367400	79607540		624.367	79.6075
624849600	79693180		624.85	79.6932
625331700	79762990		625.332	79.763
625813800	79820740		625.814	79.8207
626296000	79871480		626.296	79.8715
626778100	79918570		626.778	79.9186
627260300	79962320		627.26	79.9623
627742400	80000700		627.742	80.0007
628224500	80031680		628.225	80.0317
628706700	80056290		628.707	80.0563
629188800	80079670		629.189	80.0797
629671000	80110120		629.671	80.1101
630153100	80156200		630.153	80.1562
630635300	80223280		630.635	80.2233
631117400	80311460		631.117	80.3115
631599500	80415980		631.6	80.416
632081700	80529150		632.082	80.5292
632563800	80643650		632.564	80.6436
633045900	80754480		633.046	80.7545
633528100	80859670		633.528	80.8597
634010200	80959010		634.01	80.959
634492300	81052470		634.492	81.0525
634974500	81139030		634.975	81.139
635456600	81216900		635.457	81.2169
635938700	81284660		635.939	81.2847
636420900	81342900		636.421	81.3429
636903000	81394260		636.903	81.3943
637385100	81442510		637.385	81.4425
637867300	81490430		637.867	81.4904
638349400	81538150		638.349	81.5382
638831500	81582930		638.832	81.5829
639313700	81620640		639.314	81.6206
639795800	81648410		639.796	81.6484
640278000	81666910		640.278	81.6669
640760100	81680950		640.76	81.6809
641242200	81697880		641.242	81.6979
641724400	81724410		641.724	81.7244
642206500	81763960		642.207	81.764
642688700	81815250		642.689	81.8153
643170800	81873370		643.171	81.8734
643653000	81932560		643.653	81.9326
644135100	81988980		644.135	81.989
644617200	82041950		644.617	82.0419
645099400	82093520		645.099	82.0935
645581500	82145810		645.582	82.1458
646063600	82198870		646.064	82.1989
646545800	82249450		646.546	82.2494
647027900	82292090		647.028	82.2921
647510000	82321670		647.51	82.3217
647992200	82336080		647.992	82.3361
648474300	82337360		648.474	82.3374
648956400	82330530		648.956	82.3305
649438600	82320540		649.439	82.3205
649920700	82309300		649.921	82.3093
650402800	82294240		650.403	82.2942
650885000	82269320		650.885	82.2693
651367100	82228000		651.367	82.228
651849200	82166400		651.849	82.1664
652331400	82084670		652.331	82.0847
652813500	81986500		652.813	81.9865
653295700	81876500		653.296	81.8765
653777800	81757860		653.778	81.7579
654259900	81630940		654.26	81.6309
654742100	81494610		654.742	81.4946
655224200	81348460		655.224	81.3485
655706400	81195110		655.706	81.1951
656188500	81040640		656.188	81.0406
656670700	80892870		656.671	80.8929
657152800	80758100		657.153	80.7581
657634900	80638710		657.635	80.6387
658117100	80532560		658.117	80.5326
658599200	80435030		658.599	80.435
659081300	80341950		659.081	80.3419
659563500	80252670		659.563	80.2527
660045600	80170850		660.046	80.1709
660527700	80102950		660.528	80.103
661009900	80055320		661.01	80.0553
661492000	80031520		661.492	80.0315
661974100	80031140		661.974	80.0311
662456300	80050630		662.456	80.0506
662938400	80085220		662.938	80.0852
663420500	80131110		663.42	80.1311
663902700	80186610		663.903	80.1866
664384800	80251850		664.385	80.2519
664866900	80328060		664.867	80.3281
665349100	80416960		665.349	80.417
665831200	80520840		665.831	80.5208
666313400	80643370		666.313	80.6434
666795500	80790250		666.795	80.7903
667277600	80967660		667.278	80.9677
667759800	81176500		667.76	81.1765
668241900	81405090		668.242	81.4051
668724100	81630330		668.724	81.6303
669206200	81831510		669.206	81.8315
669688400	82002110		669.688	82.0021
670170500	82148300		670.17	82.1483
670652600	82281730		670.653	82.2817
671134800	82414430		671.135	82.4144
671616900	82556690		671.617	82.5567
672099000	82716000		672.099	82.716
672581200	82895620		672.581	82.8956
673063300	83094040		673.063	83.094
673545400	83305270		673.545	83.3053
674027600	83521290		674.028	83.5213
674509700	83734950		674.51	83.7349
674991800	83942470		674.992	83.9425
675474000	84143550		675.474	84.1436
675956100	84340230		675.956	84.3402
676438200	84534530		676.438	84.5345
676920400	84726720		676.92	84.7267
677402500	84914720		677.403	84.9147
677884600	85095040		677.885	85.095
678366800	85264110		678.367	85.2641
678848900	85419730		678.849	85.4197
679331100	85561390		679.331	85.5614
679813200	85689990		679.813	85.69
680295300	85806920		680.295	85.8069
680777500	85913170		680.778	85.9132
681259600	86009190		681.26	86.0092
681741800	86095180		681.742	86.0952
682223900	86171660		682.224	86.1717
682706100	86240150		682.706	86.2401
683188200	86302830		683.188	86.3028
683670300	86362190		683.67	86.3622
684152500	86419700		684.153	86.4197
684634600	86475330		684.635	86.4753
685116700	86527250		685.117	86.5272
685598900	86572870		685.599	86.5729
686081000	86609810		686.081	86.6098
686563100	86637270		686.563	86.6373
687045300	86656160		687.045	86.6562
687527400	86668790		687.527	86.6688
688009500	86677740		688.01	86.6777
688491700	86684710		688.492	86.6847
688973800	86689870		688.974	86.6899
689455900	86692300		689.456	86.6923
689938100	86690800		689.938	86.6908
690420200	86685130		690.42	86.6851
690902300	86676510		690.902	86.6765
691384500	86667460		691.385	86.6675
691866600	86660720		691.867	86.6607
692348800	86658350		692.349	86.6583
692830900	86660850		692.831	86.6608
693313000	86667400		693.313	86.6674
693795200	86676480		693.795	86.6765
694277300	86686770		694.277	86.6868
694759500	86697620		694.76	86.6976
695241600	86709010		695.242	86.709
695723800	86720920		695.724	86.7209
696205900	86732890		696.206	86.7329
696688000	86743970		696.688	86.744
697170200	86753300		697.17	86.7533
697652300	86760980		697.652	86.761
698134400	86768600		698.134	86.7686
698616600	86779060		698.617	86.7791
699098700	86795590		699.099	86.7956
699580800	86820240		699.581	86.8202
700063000	86852940		700.063	86.8529
700545100	86891280		700.545	86.8913
701027200	86931530		701.027	86.9315
701509400	86970290		701.509	86.9703
701991500	87005930		701.991	87.0059
702473600	87039150		702.474	87.0392
702955800	87072240		702.956	87.0722
703437900	87107750		703.438	87.1077
703920000	87146970		703.92	87.147
704402200	87189180		704.402	87.1892
704884300	87232120		704.884	87.2321
705366500	87273310		705.366	87.2733
705848600	87311430		705.849	87.3114
706330700	87347360		706.331	87.3474
706812900	87384000		706.813	87.384
707295000	87425190		707.295	87.4252
707777200	87474450		707.777	87.4745
708259300	87533780		708.259	87.5338
708741500	87603530		708.741	87.6035
709223600	87682660		709.224	87.6827
709705700	87769580		709.706	87.7696
710187900	87862690		710.188	87.8627
710670000	87960320		710.67	87.9603
711152100	88060730		711.152	88.0607
711634300	88161950		711.634	88.162
712116400	88262250		712.116	88.2622
712598500	88360630		712.598	88.3606
713080700	88457580		713.081	88.4576
713562800	88555350		713.563	88.5554
714044900	88657330		714.045	88.6573
714527100	88766850		714.527	88.7669
715009200	88885710		715.009	88.8857
715491300	89013370		715.491	89.0134
715973500	89146770		715.973	89.1468
716455600	89281740		716.456	89.2817
716937700	89414310		716.938	89.4143
717419900	89542210		717.42	89.5422
717902000	89665390		717.902	89.6654
718384200	89785610		718.384	89.7856
718866300	89905430		718.866	89.9054
719348400	90027240		719.348	90.0272
719830600	90152500		719.831	90.1525
720312700	90281850		720.313	90.2819
720794900	90415450		720.795	90.4155
721277000	90553600		721.277	90.5536
721759200	90696450		721.759	90.6964
722241300	90843720		722.241	90.8437
722723400	90993970		722.723	90.994
723205600	91144300		723.206	91.1443
723687700	91290890		723.688	91.2909
724169800	91429920		724.17	91.4299
724652000	91558860		724.652	91.5589
725134100	91677470		725.134	91.6775
725616200	91787680		725.616	91.7877
726098400	91892970		726.098	91.893
726580500	91996960		726.581	91.997
727062600	92102280		727.063	92.1023
727544800	92209750		727.545	92.2097
728026900	92318820		728.027	92.3188
728509000	92428170		728.509	92.4282
728991200	92536560		728.991	92.5366
729473300	92643290		729.473	92.6433
729955400	92748020		729.955	92.748
730437600	92850290		730.438	92.8503
730919700	92949040		730.92	92.949
731401900	93042610		731.402	93.0426
731884000	93129330		731.884	93.1293
732366100	93208120		732.366	93.2081
732848300	93279170		732.848	93.2792
733330400	93343960		733.33	93.344
733812600	93404820		733.813	93.4048
734294700	93463910		734.295	93.4639
734776900	93522560		734.777	93.5226
735259000	93580860		735.259	93.5809
735741100	93638240		735.741	93.6382
736223300	93694110		736.223	93.6941
736705400	93748680		736.705	93.7487
737187500	93803180		737.188	93.8032
737669700	93859370		737.67	93.8594
738151800	93918590		738.152	93.9186
738633900	93980950		738.634	93.981
739116100	94044810		739.116	94.0448
739598200	94107350		739.598	94.1073
740080300	94165490		740.08	94.1655
740562500	94216990		740.562	94.217
741044600	94261250		741.045	94.2613
741526700	94299310		741.527	94.2993
742008900	94333060		742.009	94.3331
742491000	94364520		742.491	94.3645
742973100	94394870		742.973	94.3949
743455300	94424360		743.455	94.4244
743937400	94452540		743.937	94.4525
744419600	94479120		744.42	94.4791
744901700	94504360		744.902	94.5044
745383900	94529330		745.384	94.5293
745866000	94555630		745.866	94.5556
746348100	94584600		746.348	94.5846
746830300	94616990		746.83	94.617
747312400	94652540		747.312	94.6525
747794600	94690380		747.795	94.6904
748276700	94729400		748.277	94.7294
748758800	94768690		748.759	94.7687
749241000	94807720		749.241	94.8077
749723100	94846190		749.723	94.8462
750205200	94883850		750.205	94.8838
750687400	94920220		750.687	94.9202
751169500	94954700		751.169	94.9547
751651600	94986690		751.652	94.9867
752133800	95015930		752.134	95.0159
752615900	95042520		752.616	95.0425
753098000	95066930		753.098	95.0669
753580200	95089560		753.58	95.0896
754062300	95110830		754.062	95.1108
754544400	95130840		754.544	95.1308
755026600	95149900		755.027	95.1499
755508700	95168590		755.509	95.1686
755990800	95188150		755.991	95.1881
756473000	95210060		756.473	95.2101
756955100	95235810		756.955	95.2358
757437300	95265910		757.437	95.2659
757919400	95299540		757.919	95.2995
758401600	95334700		758.402	95.3347
758883700	95368730		758.884	95.3687
759365800	95399380		759.366	95.3994
759848000	95425740		759.848	95.4257
760330100	95448640		760.33	95.4486
760812300	95470440		760.812	95.4704
761294400	95494190		761.294	95.4942
761776500	95522560		761.777	95.5226
762258700	95556900		762.259	95.5569
762740800	95597050		762.741	95.597
763222900	95641280		763.223	95.6413
763705100	95687120		763.705	95.6871
764187200	95731750		764.187	95.7318
764669300	95772640		764.669	95.7726
765151500	95807690		765.152	95.8077
765633600	95835530		765.634	95.8355
766115700	95855730		766.116	95.8557
766597900	95868770		766.598	95.8688
767080000	95876340		767.08	95.8763
767562100	95881040		767.562	95.881
768044300	95885980		768.044	95.886
768526400	95893830		768.526	95.8938
769008500	95906100		769.009	95.9061
769490700	95922640		769.491	95.9226
769972800	95941670		769.973	95.9417
770455000	95960690		770.455	95.9607
770937100	95977290		770.937	95.9773
771419300	95990430		771.419	95.9904
771901400	96000600		771.901	96.0006
772383500	96009430		772.384	96.0094
772865700	96018940		772.866	96.0189
773347800	96030360		773.348	96.0304
773830000	96043620		773.83	96.0436
774312100	96057210		774.312	96.0572
774794200	96068860		774.794	96.0689
775276400	96076530		775.276	96.0765
775758500	96079230		775.759	96.0792
776240600	96077440		776.241	96.0774
776722800	96072880		776.723	96.0729
777204900	96068100		777.205	96.0681
777687000	96065720		777.687	96.0657
778169200	96067920		778.169	96.0679
778651300	96076310		778.651	96.0763
779133400	96091680		779.133	96.0917
779615600	96114090		779.616	96.1141
780097700	96142670		780.098	96.1427
780579800	96175380		780.58	96.1754
781062000	96209170		781.062	96.2092
781544100	96240360		781.544	96.2404
782026200	96265300		782.026	96.2653
782508400	96281500		782.508	96.2815
782990500	96288170		782.99	96.2882
783472700	96286580		783.473	96.2866
783954800	96279770		783.955	96.2798
784437000	96271610		784.437	96.2716
784919100	96265910		784.919	96.2659
785401200	96265440		785.401	96.2654
785883400	96271670		785.883	96.2717
786365500	96284640		786.365	96.2846
786847700	96303550		786.848	96.3036
787329800	96326930		787.33	96.3269
787811900	96352950		787.812	96.353
788294100	96379460		788.294	96.3795
788776200	96404090		788.776	96.4041
789258300	96424580		789.258	96.4246
789740500	96439260		789.74	96.4393
790222600	96447530		790.223	96.4475
790704700	96450130		790.705	96.4501
791186900	96448990		791.187	96.449
791669000	96446640		791.669	96.4466
792151100	96445330		792.151	96.4453
792633300	96446280		792.633	96.4463
793115400	96449460		793.115	96.4495
793597500	96453910		793.597	96.4539
794079700	96458570		794.08	96.4586
794561800	96463050		794.562	96.463
795043900	96468020		795.044	96.468
795526100	96475080		795.526	96.4751
796008200	96485750		796.008	96.4857
796490400	96500810		796.49	96.5008
796972500	96519450		796.972	96.5195
797454700	96539410		797.455	96.5394
797936800	96557660		797.937	96.5577
798418900	96571400		798.419	96.5714
798901100	96578940		798.901	96.5789
799383200	96580160		799.383	96.5802
799865400	96576540		799.865	96.5765
800347500	96570520		800.347	96.5705
800829600	96564760		800.83	96.5648
801311800	96561650		801.312	96.5617
801793900	96562820		801.794	96.5628
802276000	96569090		802.276	96.5691
802758200	96580280		802.758	96.5803
803240300	96595340		803.24	96.5953
803722400	96612380		803.722	96.6124
804204600	96629030		804.205	96.629
804686700	96643050		804.687	96.6431
805168800	96653170		805.169	96.6532
805651000	96659520		805.651	96.6595
806133100	96663820		806.133	96.6638
806615200	96668750		806.615	96.6688
807097400	96676940		807.097	96.6769
807579500	96689710		807.58	96.6897
808061600	96706410		808.062	96.7064
808543800	96724530		808.544	96.7245
809025900	96740750		809.026	96.7408
809508100	96752320		809.508	96.7523
809990200	96758500		809.99	96.7585
810472400	96760800		810.472	96.7608
810954500	96762590		810.955	96.7626
811436600	96767540		811.437	96.7675
811918800	96778060		811.919	96.7781
812400900	96794260		812.401	96.7943
812883100	96813770		812.883	96.8138
813365200	96832660		813.365	96.8327
813847300	96846860		813.847	96.8469
814329500	96853560		814.33	96.8536
814811600	96851910		814.812	96.8519
815293700	96842980		815.294	96.843
815775900	96829070		815.776	96.8291
816258000	96812850		816.258	96.8128
816740100	96796590		816.74	96.7966
817222300	96781960		817.222	96.782
817704400	96770100		817.704	96.7701
818186500	96761990		818.187	96.762
818668700	96758570		818.669	96.7586
819150800	96760440		819.151	96.7604
819632900	96767890		819.633	96.7679
820115100	96780440		820.115	96.7804
820597200	96797010		820.597	96.797
821079300	96816100		821.079	96.8161
821561500	96836360		821.562	96.8364
822043600	96856850		822.044	96.8568
822525800	96877110		822.526	96.8771
823007900	96896920		823.008	96.8969
823490100	96915990		823.49	96.916
823972200	96933710		823.972	96.9337
824454300	96949210		824.454	96.9492
824936500	96961480		824.937	96.9615
825418600	96969860		825.419	96.9699
825900800	96974130		825.901	96.9741
826382900	96974600		826.383	96.9746
826865000	96971760		826.865	96.9718
827347200	96966250		827.347	96.9663
827829300	96958590		827.829	96.9586
828311400	96949520		828.311	96.9495
828793600	96939960		828.794	96.94
829275700	96931470		829.276	96.9315
829757800	96925940		829.758	96.9259
830240000	96925280		830.24	96.9253
830722100	96930630		830.722	96.9306
831204200	96941860		831.204	96.9419
831686400	96957610		831.686	96.9576
832168500	96975490		832.168	96.9755
832650600	96992890		832.651	96.9929
833132800	97007840		833.133	97.0078
833614900	97019290		833.615	97.0193
834097000	97027410		834.097	97.0274
834579200	97032730		834.579	97.0327
835061300	97035930		835.061	97.0359
835543500	97037350		835.543	97.0374
836025600	97037160		836.026	97.0372
836507800	97035480		836.508	97.0355
836989900	97033220		836.99	97.0332
837472000	97031910		837.472	97.0319
837954200	97033620		837.954	97.0336
838436300	97040170		838.436	97.0402
838918500	97052280		838.918	97.0523
839400600	97069180		839.401	97.0692
839882700	97088540		839.883	97.0885
840364900	97107200		840.365	97.1072
840847000	97122000		840.847	97.122
841329100	97130760		841.329	97.1308
841811300	97132680		841.811	97.1327
842293400	97128410		842.293	97.1284
842775500	97119540		842.775	97.1195
843257700	97108100		843.258	97.1081
843739800	97095950		843.74	97.096
844221900	97084540		844.222	97.0845
844704100	97074780		844.704	97.0748
845186200	97067110		845.186	97.0671
845668300	97061500		845.668	97.0615
846150500	97057560		846.15	97.0576
846632600	97054570		846.633	97.0546
847114700	97051740		847.115	97.0517
847596900	97048630		847.597	97.0486
848079000	97045360		848.079	97.0454
848561200	97042670		848.561	97.0427
849043300	97041760		849.043	97.0418
849525500	97043760		849.525	97.0438
850007600	97048990		850.008	97.049
850489700	97056680		850.49	97.0567
850971900	97065180		850.972	97.0652
851454000	97072300		851.454	97.0723
851936200	97076230		851.936	97.0762
852418300	97076190		852.418	97.0762
852900400	97072450		852.9	97.0725
853382600	97066200		853.383	97.0662
853864700	97058750		853.865	97.0588
854346800	97050960		854.347	97.051
854829000	97042780		854.829	97.0428
855311100	97033650		855.311	97.0336
855793200	97022830		855.793	97.0228
856275400	97010180		856.275	97.0102
856757500	96996250		856.758	96.9963
857239600	96982350		857.24	96.9823
857721800	96969700		857.722	96.9697
858203900	96958990		858.204	96.959
858686000	96949930		858.686	96.9499
859168200	96941340		859.168	96.9413
859650300	96931590		859.65	96.9316
860132400	96919260		860.132	96.9193
860614600	96903370		860.615	96.9034
861096700	96883570		861.097	96.8836
861578900	96859770		861.579	96.8598
862061000	96831990		862.061	96.832
862543200	96800300		862.543	96.8003
863025300	96764900		863.025	96.7649
863507400	96726590		863.507	96.7266
863989600	96686970		863.99	96.687
864471700	96648200		864.472	96.6482
864953900	96612400		864.954	96.6124
865436000	96580730		865.436	96.5807
865918100	96552890		865.918	96.5529
866400300	96526830		866.4	96.5268
866882400	96499440		866.882	96.4994
867364500	96467550		867.365	96.4676
867846700	96429080		867.847	96.4291
868328800	96383610		868.329	96.3836
868810900	96332440		868.811	96.3324
869293100	96277890		869.293	96.2779
869775200	96222270		869.775	96.2223
870257300	96167170		870.257	96.1672
870739500	96113170		870.74	96.1132
871221600	96059850		871.222	96.0598
871703700	96006460		871.704	96.0065
872185900	95952180		872.186	95.9522
872668000	95896350		872.668	95.8963
873150100	95838370		873.15	95.8384
873632300	95777500		873.632	95.7775
874114400	95713010		874.114	95.713
874596600	95644420		874.597	95.6444
875078700	95571970		875.079	95.572
875560900	95496820		875.561	95.4968
876043000	95421100		876.043	95.4211
876525100	95347240		876.525	95.3472
877007300	95277110		877.007	95.2771
877489400	95211330		877.489	95.2113
877971600	95148880		877.972	95.1489
878453700	95087700		878.454	95.0877
878935800	95025310		878.936	95.0253
879418000	94959850		879.418	94.9599
879900100	94890380		879.9	94.8904
880382200	94816990		880.382	94.817
880864400	94740090		880.864	94.7401
881346500	94659790		881.346	94.6598
881828600	94575690		881.829	94.5757
882310800	94486980		882.311	94.487
882792900	94392930		882.793	94.3929
883275000	94293580		883.275	94.2936
883757200	94189870		883.757	94.1899
884239300	94083460		884.239	94.0835
884721400	93975990		884.721	93.976
885203600	93868600		885.204	93.8686
885685700	93761500		885.686	93.7615
886167800	93654460		886.168	93.6545
886650000	93547220		886.65	93.5472
887132100	93440250		887.132	93.4403
887614300	93334830		887.614	93.3348
888096400	93232670		888.096	93.2327
888578600	93135110		888.579	93.1351
889060700	93042570		889.061	93.0426
889542800	92954330		889.543	92.9543
890025000	92869020		890.025	92.869
890507100	92785540		890.507	92.7855
890989300	92703800		890.989	92.7038
891471400	92624950		891.471	92.6249
891953500	92550910		891.953	92.5509
892435700	92483260		892.436	92.4833
892917800	92422550		892.918	92.4226
893399900	92367970		893.4	92.368
893882100	92317790		893.882	92.3178
894364200	92270410		894.364	92.2704
894846300	92225350		894.846	92.2254
895328500	92183560		895.328	92.1836
895810500	92147030		895.811	92.147
896292700	92117720		896.293	92.1177
896774900	92096920		896.775	92.0969
897257000	92084430		897.257	92.0844
897739100	92079030		897.739	92.079
898221300	92079230		898.221	92.0792
898703400	92084110		898.703	92.0841
899185500	92093600		899.186	92.0936
899667700	92108190		899.668	92.1082
900149800	92128300		900.15	92.1283
900632000	92153500		900.632	92.1535
901114100	92182310		901.114	92.1823
901596200	92212790		901.596	92.2128
902078400	92243190		902.078	92.2432
902560500	92272740		902.561	92.2727
903042600	92301730		903.043	92.3017
903524800	92331030		903.525	92.331
904007000	92361270		904.007	92.3613
904489000	92392060		904.489	92.3921
904971200	92422140		904.971	92.4221
905453400	92449940		905.453	92.4499
905935400	92474490		905.935	92.4745
906417600	92496370		906.418	92.4964
906899800	92517490		906.9	92.5175
907381800	92540510		907.382	92.5405
907864000	92567340		907.864	92.5673
908346200	92598310		908.346	92.5983
908828200	92631840		908.828	92.6318
909310400	92665100		909.31	92.6651
909792600	92695400		909.793	92.6954
910274700	92721460		910.275	92.7215
910756800	92743890		910.757	92.7439
911239000	92764900		911.239	92.7649
911721100	92786950		911.721	92.787
912203200	92811610		912.203	92.8116
912685400	92838740		912.685	92.8387
913167500	92866680		913.168	92.8667
913649700	92893080		913.65	92.8931
914131800	92916130		914.132	92.9161
914613900	92935010		914.614	92.935
915096100	92950000		915.096	92.95
915578200	92961680		915.578	92.9617
916060300	92970100		916.06	92.9701
916542500	92974300		916.543	92.9743
917024700	92972610		917.025	92.9726
917506700	92963340		917.507	92.9633
917988900	92945930		917.989	92.9459
918471100	92921300		918.471	92.9213
918953100	92891790		918.953	92.8918
919435300	92860060		919.435	92.8601
919917500	92828220		919.918	92.8282
920399500	92796950		920.399	92.7969
920881700	92765630		920.882	92.7656
921363900	92732760		921.364	92.7328
921845900	92697130		921.846	92.6971
922328100	92658130		922.328	92.6581
922810300	92616030		922.81	92.616
923292400	92571300		923.292	92.5713
923774500	92524010		923.774	92.524
924256700	92473560		924.257	92.4736
924738800	92418850		924.739	92.4189
925220900	92359070		925.221	92.3591
925703100	92294540		925.703	92.2945
926185200	92227050		926.185	92.2271
926667400	92159540		926.667	92.1595
927149500	92095130		927.149	92.0951
927631600	92035970		927.632	92.036
928113800	91982440		928.114	91.9824
928595900	91933110		928.596	91.9331
929078000	91885460		929.078	91.8855
929560200	91836770		929.56	91.8368
930042400	91784940		930.042	91.7849
930524400	91728880		930.524	91.7289
931006600	91668170		931.007	91.6682
931488800	91602650		931.489	91.6026
931970800	91532220		931.971	91.5322
932453000	91456920		932.453	91.4569
932935200	91377330		932.935	91.3773
933417200	91295080		933.417	91.2951
933899400	91212580		933.899	91.2126
934381600	91132610		934.382	91.1326
934863600	91057200		934.864	91.0572
935345800	90986810		935.346	90.9868
935828000	90919860		935.828	90.9199
936310100	90853420		936.31	90.8534
936792200	90784230		936.792	90.7842
937274400	90709980		937.274	90.71
937756500	90630000		937.756	90.63
938238600	90545190		938.239	90.5452
938720800	90457240		938.721	90.4572
939202900	90367580		939.203	90.3676
939685100	90276560		939.685	90.2766
940167200	90183520		940.167	90.1835
940649300	90087220		940.649	90.0872
941131500	89986600		941.131	89.9866
941613600	89881340		941.614	89.8813
942095700	89771860		942.096	89.7719
942577900	89658710		942.578	89.6587
943060100	89542180		943.06	89.5422
943542100	89421880		943.542	89.4219
944024300	89297290		944.024	89.2973
944506500	89168150		944.506	89.1681
944988500	89035260		944.989	89.0353
945470700	88900550		945.471	88.9005
945952900	88766340		945.953	88.7663
946434900	88634400		946.435	88.6344
946917100	88504890		946.917	88.5049
947399300	88376130		947.399	88.3761
947881300	88245120		947.881	88.2451
948363500	88108910		948.364	88.1089
948845700	87965790		948.846	87.9658
949327800	87816120		949.328	87.8161
949809900	87661810		949.81	87.6618
950292100	87505590		950.292	87.5056
950774200	87349470		950.774	87.3495
951256300	87194090		951.256	87.1941
951738500	87038600		951.739	87.0386
952220600	86881460		952.221	86.8815
952702800	86721410		952.703	86.7214
953184900	86558030		953.185	86.558
953667000	86391780		953.667	86.3918
954149200	86223150		954.149	86.2232
954631300	86052160		954.631	86.0522
955113400	85877950		955.113	85.8779
955595600	85699260		955.596	85.6993
956077800	85515390		956.078	85.5154
956559800	85327000		956.56	85.327
957042000	85136340		957.042	85.1363
957524200	84946620		957.524	84.9466
958006200	84760620		958.006	84.7606
958488400	84579540		958.488	84.5795
958970600	84402460		958.971	84.4025
959452600	84226780		959.453	84.2268
959934800	84049540		959.935	84.0495
960417000	83868750		960.417	83.8688
960899000	83683890		960.899	83.6839
961381200	83495830		961.381	83.4958
961863400	83305660		961.863	83.3057
962345500	83113600		962.346	83.1136
962827600	82918560		962.828	82.9186
963309800	82718620		963.31	82.7186
963791900	82512120		963.792	82.5121
964274000	82298840		964.274	82.2988
964756200	82080210		964.756	82.0802
965238300	81858760		965.238	81.8588
965720500	81636660		965.721	81.6367
966202600	81414570		966.203	81.4146
966684700	81190990		966.685	81.191
967166900	80963150		967.167	80.9631
967649000	80728290		967.649	80.7283
968131100	80485280		968.131	80.4853
968613300	80234950		968.613	80.2349
969095500	79979550		969.096	79.9796
969577500	79721050		969.577	79.7211
970059700	79459610		970.06	79.4596
970541900	79193050		970.542	79.193
971023900	78917500		971.024	78.9175
971506100	78629160		971.506	78.6292
971988300	78326170		971.988	78.3262
972470300	78009380		972.47	78.0094
972952500	77681750		972.952	77.6817
973434700	77346680		973.435	77.3467
973916700	77006070		973.917	77.0061
974398900	76659380		974.399	76.6594
974881100	76304140		974.881	76.3041
975363200	75937640		975.363	75.9376
975845300	75559070		975.845	75.5591
976327500	75170700		976.327	75.1707
976809600	74777570		976.81	74.7776
977291700	74385900		977.292	74.3859
977773900	74001220		977.774	74.0012
978256000	73627010		978.256	73.627
978738200	73265110		978.738	73.2651
979220300	72917050		979.22	72.9171
979702400	72585950		979.702	72.5859
980184600	72277270		980.185	72.2773
980666700	71998490		980.667	71.9985
981148800	71757060		981.149	71.7571
981631000	71558360		981.631	71.5584
982113200	71404360		982.113	71.4044
982595200	71293790		982.595	71.2938
983077400	71223650		983.077	71.2237
983559600	71190820		983.56	71.1908
984041600	71193000		984.042	71.193
984523800	71228210		984.524	71.2282
985006000	71293250		985.006	71.2933
985488000	71382290		985.488	71.3823
985970200	71486430		985.97	71.4864
986452400	71594860		986.452	71.5949
986934400	71697040		986.934	71.697
987416600	71785080		987.417	71.7851
987898800	71854770		987.899	71.8548
988380900	71905400		988.381	71.9054
988863000	71937940		988.863	71.9379
989345200	71953220		989.345	71.9532
989827300	71950650		989.827	71.9506
990309400	71928420		990.309	71.9284
990791600	71884650		990.792	71.8846
991273700	71819050		991.274	71.8191
991755900	71733650		991.756	71.7336
992238000	71632490		992.238	71.6325
992720100	71520190		992.72	71.5202
993202300	71400300		993.202	71.4003
993684400	71274460		993.684	71.2745
994166500	71142730		994.167	71.1427
994648700	71004940		994.649	71.0049
995130800	70862260		995.131	70.8623
995612900	70717960		995.613	70.718
996095100	70577030		996.095	70.577
996577200	70444580		996.577	70.4446
997059300	70324520		997.059	70.3245
997541500	70218430		997.542	70.2184
998023600	70126220		998.024	70.1262
998505700	70047330		998.506	70.0473
998987900	69982090		998.988	69.9821
999470000	69932250		999.47	69.9322
999952100	69900280		999.952	69.9003
1000434000	69887760		1000.43	69.8878
1000916000	69894040		1000.92	69.894
1001399000	69915860		1001.4	69.9159
1001881000	69948490		1001.88	69.9485
1002363000	69987530		1002.36	69.9875
1002845000	70030590		1002.85	70.0306
1003327000	70077800		1003.33	70.0778
1003809000	70130820		1003.81	70.1308
1004291000	70190860		1004.29	70.1909
1004774000	70256940		1004.77	70.2569
1005256000	70325380		1005.26	70.3254
1005738000	70390780		1005.74	70.3908
1006220000	70448200		1006.22	70.4482
1006702000	70494970		1006.7	70.495
1007184000	70531500		1007.18	70.5315
1007666000	70560260		1007.67	70.5603
1008148000	70583770		1008.15	70.5838
1008631000	70602650		1008.63	70.6026
1009113000	70614650		1009.11	70.6146
1009595000	70615680		1009.6	70.6157
1010077000	70601840		1010.08	70.6018
1010559000	70571740		1010.56	70.5717
1011041000	70527460		1011.04	70.5275
1011523000	70474040		1011.52	70.474
1012006000	70417170		1012.01	70.4172
1012488000	70361050		1012.49	70.3611
1012970000	70306700		1012.97	70.3067
1013452000	70252430		1013.45	70.2524
1013934000	70195150		1013.93	70.1951
1014416000	70132650		1014.42	70.1326
1014898000	70064670		1014.9	70.0647
1015381000	69992720		1015.38	69.9927
1015863000	69918820		1015.86	69.9188
1016345000	69843830		1016.35	69.8438
1016827000	69766710		1016.83	69.7667
1017309000	69685160		1017.31	69.6852
1017791000	69597110		1017.79	69.5971
1018273000	69502450		1018.27	69.5024
1018755000	69403470		1018.75	69.4035
1019238000	69303960		1019.24	69.304
1019720000	69207430		1019.72	69.2074
1020202000	69115070		1020.2	69.1151
1020684000	69025200		1020.68	69.0252
1021166000	68934330		1021.17	68.9343
1021648000	68839240		1021.65	68.8392
1022130000	68739110		1022.13	68.7391
1022613000	68636360		1022.61	68.6364
1023095000	68535680		1023.1	68.5357
1023577000	68441760		1023.58	68.4418
1024059000	68357120		1024.06	68.3571
1024541000	68281000		1024.54	68.281
1025023000	68210400		1025.02	68.2104
1025505000	68142010		1025.51	68.142
1025988000	68074670		1025.99	68.0747
1026470000	68010290		1026.47	68.0103
1026952000	67953140		1026.95	67.9531
1027434000	67907730		1027.43	67.9077
1027916000	67876750		1027.92	67.8768
1028398000	67860070		1028.4	67.8601
1028880000	67855550		1028.88	67.8555
1029363000	67861060		1029.36	67.8611
1029845000	67876600		1029.85	67.8766
1030327000	67904980		1030.33	67.905
1030809000	67950890		1030.81	67.9509
1031291000	68018650		1031.29	68.0186
1031773000	68110160		1031.77	68.1102
1032255000	68224020		1032.26	68.224
1032738000	68356620		1032.74	68.3566
1033220000	68504340		1033.22	68.5043
1033702000	68665720		1033.7	68.6657
1034184000	68842130		1034.18	68.8421
1034666000	69036610		1034.67	69.0366
1035148000	69251400		1035.15	69.2514
1035630000	69485700		1035.63	69.4857
1036112000	69734550		1036.11	69.7345
1036595000	69990090		1036.6	69.9901
1037077000	70243670		1037.08	70.2437
1037559000	70488430		1037.56	70.4884
1038041000	70720320		1038.04	70.7203
1038523000	70937670		1038.52	70.9377
1039005000	71139310		1039.01	71.1393
1039487000	71322810		1039.49	71.3228
1039969000	71483630		1039.97	71.4836
1040452000	71616200		1040.45	71.6162
1040934000	71715640		1040.93	71.7156
1041416000	71779880		1041.42	71.7799
1041898000	71810460		1041.9	71.8105
1042380000	71811690		1042.38	71.8117
1042862000	71788650		1042.86	71.7887
1043344000	71745120		1043.34	71.7451
1043827000	71682410		1043.83	71.6824
1044309000	71599850		1044.31	71.5999
1044791000	71496570		1044.79	71.4966
1045273000	71373430		1045.27	71.3734
1045755000	71233760		1045.76	71.2338
1046237000	71082980		1046.24	71.083
1046719000	70926730		1046.72	70.9267
1047202000	70769150		1047.2	70.7691
1047684000	70612090		1047.68	70.6121
1048166000	70455890		1048.17	70.4559
1048648000	70301160		1048.65	70.3012
1049130000	70150700		1049.13	70.1507
1049612000	70009770		1049.61	70.0098
1050094000	69885150		1050.09	69.8851
1050577000	69782550		1050.58	69.7826
1051059000	69704690		1051.06	69.7047
1051541000	69650310		1051.54	69.6503
1052023000	69615520		1052.02	69.6155
1052505000	69596280		1052.51	69.5963
1052987000	69590760		1052.99	69.5908
1053469000	69600610		1053.47	69.6006
1053952000	69629820		1053.95	69.6298
1054434000	69682590		1054.43	69.6826
1054916000	69760940		1054.92	69.7609
1055398000	69863650		1055.4	69.8637
1055880000	69987410		1055.88	69.9874
1056362000	70129070		1056.36	70.1291
1056844000	70288090		1056.84	70.2881
1057326000	70467530		1057.33	70.4675
1057809000	70673190		1057.81	70.6732
1058291000	70911290		1058.29	70.9113
1058773000	71185790		1058.77	71.1858
1059255000	71497080		1059.26	71.4971
1059737000	71842380		1059.74	71.8424
1060219000	72217380		1060.22	72.2174
1060701000	72618170		1060.7	72.6182
1061184000	73042150		1061.18	73.0422
1061666000	73487490		1061.67	73.4875
1062148000	73951650		1062.15	73.9517
1062630000	74430020		1062.63	74.43
1063112000	74915680		1063.11	74.9157
1063594000	75400470		1063.59	75.4005
1064076000	75877010		1064.08	75.877
1064559000	76340280		1064.56	76.3403
1065041000	76788310		1065.04	76.7883
1065523000	77221340		1065.52	77.2213
1066005000	77640070		1066.01	77.6401
1066487000	78044260		1066.49	78.0443
1066969000	78432030		1066.97	78.432
1067451000	78800650		1067.45	78.8007
1067933000	79147990		1067.93	79.148
1068416000	79473650		1068.42	79.4737
1068898000	79779280		1068.9	79.7793
1069380000	80067730		1069.38	80.0677
1069862000	80341220		1069.86	80.3412
1070344000	80600200		1070.34	80.6002
1070826000	80842880		1070.83	80.8429
1071308000	81066330		1071.31	81.0663
1071791000	81268290		1071.79	81.2683
1072273000	81448920		1072.27	81.4489
1072755000	81611500		1072.76	81.6115
1073237000	81761670		1073.24	81.7617
1073719000	81905800		1073.72	81.9058
1074201000	82049150		1074.2	82.0491
1074683000	82194730		1074.68	82.1947
1075166000	82343500		1075.17	82.3435
1075648000	82495330		1075.65	82.4953
1076130000	82650360		1076.13	82.6504
1076612000	82809430		1076.61	82.8094
1077094000	82973830		1077.09	82.9738
1077576000	83144170		1077.58	83.1442
1078058000	83319290		1078.06	83.3193
1078541000	83495920		1078.54	83.4959
1079023000	83669430		1079.02	83.6694
1079505000	83835100		1079.51	83.8351
1079987000	83989230		1079.99	83.9892
1080469000	84129840		1080.47	84.1298
1080951000	84256050		1080.95	84.2561
1081433000	84367160		1081.43	84.3672
1081916000	84461990		1081.92	84.462
1082398000	84538670		1082.4	84.5387
1082880000	84595690		1082.88	84.5957
1083362000	84633100		1083.36	84.6331
1083844000	84653470		1083.84	84.6535
1084326000	84661640		1084.33	84.6616
1084808000	84663410		1084.81	84.6634
1085290000	84663540		1085.29	84.6635
1085773000	84664120		1085.77	84.6641
1086255000	84663860		1086.26	84.6639
1086737000	84659270		1086.74	84.6593
1087219000	84646400		1087.22	84.6464
1087701000	84622770		1087.7	84.6228
1088183000	84588410		1088.18	84.5884
1088665000	84545300		1088.66	84.5453
1089147000	84495960		1089.15	84.496
1089630000	84441880		1089.63	84.4419
1090112000	84382480		1090.11	84.3825
1090594000	84315680		1090.59	84.3157
1091076000	84239150		1091.08	84.2391
1091558000	84151800		1091.56	84.1518
1092040000	84054450		1092.04	84.0545
1092522000	83949510		1092.52	83.9495
1093005000	83839420		1093.01	83.8394
1093487000	83725430		1093.49	83.7254
1093969000	83606880		1093.97	83.6069
1094451000	83481830		1094.45	83.4818
1094933000	83348520		1094.93	83.3485
1095415000	83206840		1095.41	83.2068
1095897000	83058810		1095.9	83.0588
1096380000	82908130		1096.38	82.9081
1096862000	82758360		1096.86	82.7584
1097344000	82611540		1097.34	82.6115
1097826000	82467500		1097.83	82.4675
1098308000	82324890		1098.31	82.3249
1098790000	82182890		1098.79	82.1829
1099272000	82042970		1099.27	82.043
1099755000	81909490		1099.76	81.9095
1100237000	81788660		1100.24	81.7887
1100719000	81686390		1100.72	81.6864
1101201000	81605950		1101.2	81.606
1101683000	81546940		1101.68	81.5469
1102165000	81505920		1102.16	81.5059
1102647000	81478190		1102.65	81.4782
1103130000	81460040		1103.13	81.46
1103612000	81450030		1103.61	81.45
1104094000	81448710		1104.09	81.4487
1104576000	81457160		1104.58	81.4572
1105058000	81475460		1105.06	81.4755
1105540000	81501890		1105.54	81.5019
1106022000	81533510		1106.02	81.5335
1106504000	81567710		1106.5	81.5677
1106987000	81603950		1106.99	81.6039
1107469000	81644420		1107.47	81.6444
1107951000	81693420		1107.95	81.6934
1108433000	81755680		1108.43	81.7557
1108915000	81834650		1108.91	81.8346
1109397000	81931760		1109.4	81.9318
1109879000	82047070		1109.88	82.0471
1110362000	82180780		1110.36	82.1808
1110844000	82334930		1110.84	82.3349
1111326000	82513790		1111.33	82.5138
1111808000	82723060		1111.81	82.7231
1112290000	82967820		1112.29	82.9678
1112772000	83250580		1112.77	83.2506
1113254000	83570080		1113.25	83.5701
1113737000	83921680		1113.74	83.9217
1114219000	84298480		1114.22	84.2985
1114701000	84693040		1114.7	84.693
1115183000	85098220		1115.18	85.0982
1115665000	85507390		1115.66	85.5074
1116147000	85913860		1116.15	85.9139
1116629000	86310660		1116.63	86.3107
1117111000	86690830		1117.11	86.6908
1117594000	87048390		1117.59	87.0484
1118076000	87379540		1118.08	87.3795
1118558000	87683310		1118.56	87.6833
1119040000	87961420		1119.04	87.9614
1119522000	88217290		1119.52	88.2173
1120004000	88454590		1120	88.4546
1120486000	88676140		1120.49	88.6761
1120969000	88883740		1120.97	88.8837
1121451000	89079010		1121.45	89.079
1121933000	89264310		1121.93	89.2643
1122415000	89444060		1122.41	89.4441
1122897000	89624360		1122.9	89.6244
1123379000	89812180		1123.38	89.8122
1123861000	90013560		1123.86	90.0136
1124344000	90232070		1124.34	90.2321
1124826000	90467900		1124.83	90.4679
1125308000	90718390		1125.31	90.7184
1125790000	90979090		1125.79	90.9791
1126272000	91245200		1126.27	91.2452
1126754000	91512590		1126.75	91.5126
1127236000	91777920		1127.24	91.7779
1127719000	92038370		1127.72	92.0384
1128201000	92291150		1128.2	92.2912
1128683000	92533360		1128.68	92.5334
1129165000	92762330		1129.16	92.7623
1129647000	92976190		1129.65	92.9762
1130129000	93174560		1130.13	93.1746
1130611000	93358570		1130.61	93.3586
1131094000	93530590		1131.09	93.5306
1131576000	93693340		1131.58	93.6933
1132058000	93849110		1132.06	93.8491
1132540000	93999440		1132.54	93.9994
1133022000	94145080		1133.02	94.1451
1133504000	94286260		1133.5	94.2863
1133986000	94423210		1133.99	94.4232
1134468000	94556080		1134.47	94.5561
1134951000	94684650		1134.95	94.6847
1135433000	94807690		1135.43	94.8077
1135915000	94922750		1135.91	94.9227
1136397000	95026140		1136.4	95.0261
1136879000	95113600		1136.88	95.1136
1137361000	95181260		1137.36	95.1813
1137843000	95226530		1137.84	95.2265
1138325000	95248470		1138.33	95.2485
1138808000	95247740		1138.81	95.2477
1139290000	95225940		1139.29	95.2259
1139772000	95185040		1139.77	95.185
1140254000	95126700		1140.25	95.1267
1140736000	95052540		1140.74	95.0525
1141218000	94964130		1141.22	94.9641
1141700000	94863610		1141.7	94.8636
1142183000	94753690		1142.18	94.7537
1142665000	94637420		1142.66	94.6374
1143147000	94517600		1143.15	94.5176
1143629000	94396090		1143.63	94.3961
1144111000	94273800		1144.11	94.2738
1144593000	94150840		1144.59	94.1508
1145075000	94027350		1145.08	94.0273
1145558000	93904150		1145.56	93.9042
1146040000	93783140		1146.04	93.7831
1146522000	93666850		1146.52	93.6668
1147004000	93557530		1147	93.5575
1147486000	93456350		1147.49	93.4564
1147968000	93362690		1147.97	93.3627
1148450000	93274520		1148.45	93.2745
1148932000	93189170		1148.93	93.1892
1149415000	93104200		1149.41	93.1042
1149897000	93018290		1149.9	93.0183
1150379000	92931110		1150.38	92.9311
1150861000	92842850		1150.86	92.8428
1151343000	92753650		1151.34	92.7536
1151825000	92663040		1151.83	92.663
1152307000	92570150		1152.31	92.5701
1152790000	92474190		1152.79	92.4742
1153272000	92375060		1153.27	92.3751
1153754000	92273530		1153.75	92.2735
1154236000	92171040		1154.24	92.171
1154718000	92068880		1154.72	92.0689
1155200000	91967550		1155.2	91.9676
1155682000	91866570		1155.68	91.8666
1156165000	91764880		1156.16	91.7649
1156647000	91661930		1156.65	91.6619
1157129000	91558540		1157.13	91.5585
1157611000	91457330		1157.61	91.4573
1158093000	91362500		1158.09	91.3625
1158575000	91278580		1158.58	91.2786
1159057000	91209500		1159.06	91.2095
1159540000	91157790		1159.54	91.1578
1160022000	91124690		1160.02	91.1247
1160504000	91111060		1160.5	91.1111
1160986000	91118300		1160.99	91.1183
1161468000	91148840		1161.47	91.1488
1161950000	91205970		1161.95	91.206
1162432000	91293050		1162.43	91.293
1162915000	91412250		1162.91	91.4123
1163397000	91564190		1163.4	91.5642
1163879000	91747890		1163.88	91.7479
1164361000	91961460		1164.36	91.9615
1164843000	92202960		1164.84	92.203
1165325000	92470700		1165.33	92.4707
1165807000	92763260		1165.81	92.7633
1166289000	93078580		1166.29	93.0786
1166772000	93413690		1166.77	93.4137
1167254000	93764370		1167.25	93.7644
1167736000	94125760		1167.74	94.1258
1168218000	94492830		1168.22	94.4928
1168700000	94861300		1168.7	94.8613
1169182000	95227820		1169.18	95.2278
1169664000	95589710		1169.66	95.5897
1170146000	95944750		1170.15	95.9447
1170629000	96290680		1170.63	96.2907
1171111000	96625210		1171.11	96.6252
1171593000	96946330		1171.59	96.9463
1172075000	97252650		1172.08	97.2527
1172557000	97543710		1172.56	97.5437
1173039000	97819700		1173.04	97.8197
1173521000	98081280		1173.52	98.0813
1174004000	98328840		1174	98.3288
1174486000	98562390		1174.49	98.5624
1174968000	98781470		1174.97	98.7815
1175450000	98985630		1175.45	98.9856
1175932000	99174840		1175.93	99.1748
1176414000	99349940		1176.41	99.3499
1176896000	99512530		1176.9	99.5125
1177379000	99664760		1177.38	99.6648
1177861000	99808540		1177.86	99.8085
1178343000	99945190		1178.34	99.9452
1178825000	100075000		1178.83	100.075
1179307000	100197700		1179.31	100.198
1179789000	100312500		1179.79	100.312
1180271000	100418900		1180.27	100.419
1180754000	100516800		1180.75	100.517
1181236000	100606800		1181.24	100.607
1181718000	100689300		1181.72	100.689
1182200000	100764700		1182.2	100.765
1182682000	100832500		1182.68	100.832
1183164000	100891800		1183.16	100.892
1183646000	100941500		1183.65	100.942
1184129000	100980800		1184.13	100.981
1184611000	101009800		1184.61	101.01
1185093000	101029400		1185.09	101.029
1185575000	101041600		1185.58	101.042
1186057000	101048400		1186.06	101.048
1186539000	101051100		1186.54	101.051
1187021000	101050500		1187.02	101.05
1187503000	101046200		1187.5	101.046
1187986000	101036900		1187.99	101.037
1188468000	101021200		1188.47	101.021
1188950000	100998000		1188.95	100.998
1189432000	100966700		1189.43	100.967
1189914000	100927400		1189.91	100.927
1190396000	100881000		1190.4	100.881
1190878000	100828300		1190.88	100.828
1191361000	100770400		1191.36	100.77
1191843000	100707900		1191.84	100.708
1192325000	100641500		1192.33	100.641
1192807000	100571400		1192.81	100.571
1193289000	100498100		1193.29	100.498
1193771000	100421700		1193.77	100.422
1194253000	100342800		1194.25	100.343
1194736000	100262100		1194.74	100.262
1195218000	100180300		1195.22	100.18
1195700000	100098500		1195.7	100.099
1196182000	100018000		1196.18	100.018
1196664000	99939780		1196.66	99.9398
1197146000	99864660		1197.15	99.8647
1197628000	99792950		1197.63	99.793
1198110000	99724530		1198.11	99.7245
1198593000	99659160		1198.59	99.6592
1199075000	99596730		1199.08	99.5967
1199557000	99537590		1199.56	99.5376
1200039000	99482610		1200.04	99.4826
1200521000	99432910		1200.52	99.4329
1201003000	99389500		1201	99.3895
1201485000	99352940		1201.48	99.3529
1201968000	99323290		1201.97	99.3233
1202450000	99300310		1202.45	99.3003
1202932000	99283940		1202.93	99.2839
1203414000	99274790		1203.41	99.2748
1203896000	99274250		1203.9	99.2742
1204378000	99284290		1204.38	99.2843
1204860000	99307110		1204.86	99.3071
1205343000	99344480		1205.34	99.3445
1205825000	99397570		1205.83	99.3976
1206307000	99466850		1206.31	99.4668
1206789000	99552310		1206.79	99.5523
1207271000	99653810		1207.27	99.6538
1207753000	99770970		1207.75	99.771
1208235000	99902950		1208.23	99.903
1208718000	100048200		1208.72	100.048
1209200000	100203800		1209.2	100.204
1209682000	100365800		1209.68	100.366
1210164000	100529500		1210.16	100.529
1210646000	100689700		1210.65	100.69
1211128000	100842100		1211.13	100.842
1211610000	100983000		1211.61	100.983
1212093000	101110200		1212.09	101.11
1212575000	101222200		1212.58	101.222
1213057000	101318700		1213.06	101.319
1213539000	101399600		1213.54	101.4
1214021000	101465500		1214.02	101.466
1214503000	101517000		1214.5	101.517
1214985000	101555300		1214.98	101.555
1215467000	101581700		1215.47	101.582
1215950000	101597800		1215.95	101.598
1216432000	101605000		1216.43	101.605
1216914000	101604700		1216.91	101.605
1217396000	101597600		1217.4	101.598
1217878000	101584200		1217.88	101.584
1218360000	101564700		1218.36	101.565
1218842000	101539300		1218.84	101.539
1219324000	101508700		1219.32	101.509
1219807000	101473800		1219.81	101.474
1220289000	101435500		1220.29	101.436
1220771000	101394700		1220.77	101.395
1221253000	101351600		1221.25	101.352
1221735000	101306100		1221.73	101.306
1222217000	101257700		1222.22	101.258
1222699000	101206300		1222.7	101.206
1223182000	101152200		1223.18	101.152
1223664000	101096300		1223.66	101.096
1224146000	101039800		1224.15	101.04
1224628000	100983600		1224.63	100.984
1225110000	100928200		1225.11	100.928
1225592000	100873100		1225.59	100.873
1226074000	100817500		1226.07	100.817
1226557000	100760200		1226.56	100.76
1227039000	100700600		1227.04	100.701
1227521000	100639100		1227.52	100.639
1228003000	100576500		1228	100.576
1228485000	100514200		1228.48	100.514
1228967000	100453100		1228.97	100.453
1229449000	100394000		1229.45	100.394
1229932000	100336700		1229.93	100.337
1230414000	100280700		1230.41	100.281
1230896000	100225200		1230.9	100.225
1231378000	100170200		1231.38	100.17
1231860000	100115700		1231.86	100.116
1232342000	100062900		1232.34	100.063
1232824000	100012900		1232.82	100.013
1233307000	99967420		1233.31	99.9674
1233789000	99928070		1233.79	99.9281
1234271000	99896350		1234.27	99.8963
1234753000	99873370		1234.75	99.8734
1235235000	99859660		1235.23	99.8597
1235717000	99854730		1235.72	99.8547
1236199000	99857150		1236.2	99.8572
1236681000	99864520		1236.68	99.8645
1237164000	99874030		1237.16	99.874
1237646000	99882950		1237.65	99.8829
1238128000	99889310		1238.13	99.8893
1238610000	99892170		1238.61	99.8922
1239092000	99891690		1239.09	99.8917
1239574000	99888630		1239.57	99.8886
1240056000	99883820		1240.06	99.8838
1240539000	99877750		1240.54	99.8778
1241021000	99870300		1241.02	99.8703
1241503000	99860790		1241.5	99.8608
1241985000	99848410		1241.98	99.8484
1242467000	99832500		1242.47	99.8325
1242949000	99812820		1242.95	99.8128
1243431000	99789520		1243.43	99.7895
1243914000	99763050		1243.91	99.7631
1244396000	99734060		1244.4	99.7341
1244878000	99703370		1244.88	99.7034
1245360000	99672110		1245.36	99.6721
1245842000	99641820		1245.84	99.6418
1246324000	99614540		1246.32	99.6145
1246806000	99592550		1246.81	99.5926
1247288000	99577970		1247.29	99.578
1247771000	99572240		1247.77	99.5722
1248253000	99575810		1248.25	99.5758
1248735000	99588170		1248.73	99.5882
1249217000	99607950		1249.22	99.608
1249699000	99633680		1249.7	99.6337
1250181000	99663980		1250.18	99.664
1250663000	99697810		1250.66	99.6978
1251146000	99734210		1251.15	99.7342
1251628000	99772230		1251.63	99.7722
1252110000	99810530		1252.11	99.8105
1252592000	99847400		1252.59	99.8474
1253074000	99880960		1253.07	99.881
1253556000	99909490		1253.56	99.9095
1254038000	99931890		1254.04	99.9319
1254521000	99947850		1254.52	99.9479
1255003000	99957860		1255	99.9579
1255485000	99962880		1255.48	99.9629
1255967000	99964040		1255.97	99.964
1256449000	99962420		1256.45	99.9624
1256931000	99958710		1256.93	99.9587
1257413000	99953380		1257.41	99.9534
1257896000	99946560		1257.9	99.9466
1258378000	99938310		1258.38	99.9383
1258860000	99928500		1258.86	99.9285
1259342000	99916920		1259.34	99.9169
1259824000	99903280		1259.82	99.9033
1260306000	99887370		1260.31	99.8874
1260788000	99869180		1260.79	99.8692
1261271000	99848950		1261.27	99.849
1261753000	99827260		1261.75	99.8273
1262235000	99804690		1262.23	99.8047
1262717000	99781640		1262.72	99.7816
1263199000	99758170		1263.2	99.7582
1263681000	99733860		1263.68	99.7339
1264163000	99708120		1264.16	99.7081
1264645000	99680400		1264.64	99.6804
1265127000	99650570		1265.13	99.6506
1265610000	99619000		1265.61	99.619
1266092000	99586440		1266.09	99.5864
1266574000	99553610		1266.57	99.5536
1267056000	99520860		1267.06	99.5209
1267538000	99488040		1267.54	99.488
1268020000	99454500		1268.02	99.4545
1268502000	99419360		1268.5	99.4194
1268985000	99381870		1268.98	99.3819
1269467000	99341550		1269.47	99.3415
1269949000	99298310		1269.95	99.2983
1270431000	99252130		1270.43	99.2521
1270913000	99203040		1270.91	99.203
1271395000	99150920		1271.39	99.1509
1271877000	99095780		1271.88	99.0958
1272360000	99038020		1272.36	99.038
1272842000	98978710		1272.84	98.9787
1273324000	98919650		1273.32	98.9197
1273806000	98863050		1273.81	98.8631
1274288000	98811020		1274.29	98.811
1274770000	98764900		1274.77	98.7649
1275252000	98725010		1275.25	98.725
1275735000	98690640		1275.73	98.6906
1276217000	98660370		1276.22	98.6604
1276699000	98632710		1276.7	98.6327
1277181000	98606670		1277.18	98.6067
1277663000	98581820		1277.66	98.5818
1278145000	98558500		1278.14	98.5585
1278627000	98537580		1278.63	98.5376
1279109000	98520260		1279.11	98.5203
1279592000	98508030		1279.59	98.508
1280074000	98502560		1280.07	98.5026
1280556000	98505780		1280.56	98.5058
1281038000	98519390		1281.04	98.5194
1281520000	98544600		1281.52	98.5446
1282002000	98581350		1282	98.5814
1282484000	98628250		1282.48	98.6282
1282967000	98682430		1282.97	98.6824
1283449000	98740190		1283.45	98.7402
1283931000	98797740		1283.93	98.7977
1284413000	98851940		1284.41	98.8519
1284895000	98900780		1284.89	98.9008
1285377000	98943390		1285.38	98.9434
1285859000	98979640		1285.86	98.9796
1286342000	99009670		1286.34	99.0097
1286824000	99033510		1286.82	99.0335
1287306000	99051060		1287.31	99.0511
1287788000	99062280		1287.79	99.0623
1288270000	99067470		1288.27	99.0675
1288752000	99067570		1288.75	99.0676
1289234000	99063970		1289.23	99.064
1289717000	99058170		1289.72	99.0582
1290199000	99051370		1290.2	99.0514
1290681000	99044110		1290.68	99.0441
1291163000	99036370		1291.16	99.0364
1291645000	99027670		1291.64	99.0277
1292127000	99017440		1292.13	99.0174
1292609000	99005280		1292.61	99.0053
1293092000	98990950		1293.09	98.9909
1293574000	98973970		1293.57	98.974
1294056000	98953570		1294.06	98.9536
1294538000	98928540		1294.54	98.9285
1295020000	98897410		1295.02	98.8974
1295502000	98858870		1295.5	98.8589
1295984000	98812190		1295.98	98.8122
1296466000	98757320		1296.47	98.7573
1296948000	98694870		1296.95	98.6949
1297431000	98625430		1297.43	98.6254
1297913000	98549280		1297.91	98.5493
1298395000	98465980		1298.39	98.466
1298877000	98374730		1298.88	98.3747
1299359000	98274730		1299.36	98.2747
1299841000	98165880		1299.84	98.1659
1300323000	98048930		1300.32	98.0489
1300806000	97925480		1300.81	97.9255
1301288000	97797150		1301.29	97.7972
1301770000	97664980		1301.77	97.665
1302252000	97528880		1302.25	97.5289
1302734000	97387760		1302.73	97.3878
1303216000	97240100		1303.22	97.2401
1303698000	97084890		1303.7	97.0849
1304181000	96922180		1304.18	96.9222
1304663000	96753180		1304.66	96.7532
1305145000	96579880		1305.14	96.5799
1305627000	96404140		1305.63	96.4041
1306109000	96227140		1306.11	96.2271
1306591000	96049350		1306.59	96.0494
1307073000	95870780		1307.07	95.8708
1307556000	95691770		1307.56	95.6918
1308038000	95513440		1308.04	95.5134
1308520000	95337650		1308.52	95.3376
1309002000	95166390		1309	95.1664
1309484000	95001300		1309.48	95.0013
1309966000	94843090		1309.97	94.8431
1310448000	94691850		1310.45	94.6919
1310931000	94547770		1310.93	94.5478
1311413000	94412030		1311.41	94.412
1311895000	94287140		1311.89	94.2871
1312377000	94176860		1312.38	94.1769
1312859000	94085060		1312.86	94.0851
1313341000	94014810		1313.34	94.0148
1313823000	93967510		1313.82	93.9675
1314305000	93943010		1314.31	93.943
1314788000	93940440		1314.79	93.9404
1315270000	93959080		1315.27	93.9591
1315752000	93998770		1315.75	93.9988
1316234000	94060040		1316.23	94.06
1316716000	94143100		1316.72	94.1431
1317198000	94247310		1317.2	94.2473
1317680000	94370450		1317.68	94.3705
1318163000	94509160		1318.16	94.5092
1318645000	94659450		1318.64	94.6595
1319127000	94817300		1319.13	94.8173
1319609000	94979350		1319.61	94.9793
1320091000	95142590		1320.09	95.1426
1320573000	95304220		1320.57	95.3042
1321055000	95461340		1321.06	95.4613
1321538000	95611180		1321.54	95.6112
1322020000	95751410		1322.02	95.7514
1322502000	95880650		1322.5	95.8807
1322984000	95998780		1322.98	95.9988
1323466000	96106650		1323.47	96.1067
1323948000	96205250		1323.95	96.2053
1324430000	96294910		1324.43	96.2949
1324913000	96374720		1324.91	96.3747
1325395000	96442390		1325.39	96.4424
1325877000	96495060		1325.88	96.4951
1326359000	96530270		1326.36	96.5303
1326841000	96547030		1326.84	96.547
1327323000	96546060		1327.32	96.5461
1327805000	96529510		1327.81	96.5295
1328287000	96500100		1328.29	96.5001
1328770000	96460040		1328.77	96.46
1329252000	96410480		1329.25	96.4105
1329734000	96351720		1329.73	96.3517
1330216000	96283900		1330.22	96.2839
1330698000	96208180		1330.7	96.2082
1331180000	96127240		1331.18	96.1272
1331662000	96045340		1331.66	96.0453
1332145000	95967480		1332.14	95.9675
1332627000	95898130		1332.63	95.8981
1333109000	95840520		1333.11	95.8405
1333591000	95796300		1333.59	95.7963
1334073000	95766060		1334.07	95.7661
1334555000	95750070		1334.56	95.7501
1335037000	95748770		1335.04	95.7488
1335520000	95762670		1335.52	95.7627
1336002000	95791900		1336	95.7919
1336484000	95835620		1336.48	95.8356
1336966000	95891820		1336.97	95.8918
1337448000	95957850		1337.45	95.9578
1337930000	96031220		1337.93	96.0312
1338412000	96110480		1338.41	96.1105
1338895000	96195430		1338.89	96.1954
1339377000	96286770		1339.38	96.2868
1339859000	96385140		1339.86	96.3851
1340341000	96490120		1340.34	96.4901
1340823000	96600140		1340.82	96.6001
1341305000	96712940		1341.31	96.7129
1341787000	96826730		1341.79	96.8267
1342270000	96940630		1342.27	96.9406
1342752000	97054870		1342.75	97.0549
1343234000	97170140		1343.23	97.1701
1343716000	97286720		1343.72	97.2867
1344198000	97403730		1344.2	97.4037
1344680000	97518940		1344.68	97.5189
1345162000	97629250		1345.16	97.6292
1345644000	97731500		1345.64	97.7315
1346126000	97823370		1346.13	97.8234
1346609000	97903720		1346.61	97.9037
1347091000	97972310		1347.09	97.9723
1347573000	98029310		1347.57	98.0293
1348055000	98074640		1348.06	98.0746
1348537000	98107700		1348.54	98.1077
1349019000	98127770		1349.02	98.1278
1349501000	98134420		1349.5	98.1344
1349984000	98128140		1349.98	98.1281
1350466000	98110490		1350.47	98.1105
1350948000	98083720		1350.95	98.0837
1351430000	98050130		1351.43	98.0501
1351912000	98011270		1351.91	98.0113
1352394000	97967900		1352.39	97.9679
1352876000	97920140		1352.88	97.9201
1353359000	97868250		1353.36	97.8683
1353841000	97813280		1353.84	97.8133
1354323000	97757380		1354.32	97.7574
1354805000	97703350		1354.81	97.7034
1355287000	97653740		1355.29	97.6537
1355769000	97609860		1355.77	97.6099
1356251000	97571200		1356.25	97.5712
1356734000	97536200		1356.73	97.5362
1357216000	97502910		1357.22	97.5029
1357698000	97470350		1357.7	97.4703
1358180000	97438930		1358.18	97.4389
1358662000	97410450		1358.66	97.4104
1359144000	97387100		1359.14	97.3871
1359626000	97370570		1359.63	97.3706
1360109000	97361260		1360.11	97.3613
1360591000	97358340		1360.59	97.3583
1361073000	97360510		1361.07	97.3605
1361555000	97366960		1361.56	97.367
1362037000	97377820		1362.04	97.3778
1362519000	97394100		1362.52	97.3941
1363001000	97416460		1363	97.4165
1363483000	97444160		1363.48	97.4442
1363966000	97474540		1363.97	97.4745
1364448000	97503800		1364.45	97.5038
1364930000	97528030		1364.93	97.528
1365412000	97544530		1365.41	97.5445
1365894000	97552310		1365.89	97.5523
1366376000	97551800		1366.38	97.5518
1366858000	97544420		1366.86	97.5444
1367341000	97532010		1367.34	97.532
1367823000	97516370		1367.82	97.5164
1368305000	97499760		1368.31	97.4998
1368787000	97484950		1368.79	97.4849
1369269000	97475900		1369.27	97.4759
1369751000	97477250		1369.75	97.4772
1370233000	97493580		1370.23	97.4936
1370716000	97528250		1370.72	97.5282
1371198000	97582460		1371.2	97.5825
1371680000	97655020		1371.68	97.655
1372162000	97742870		1372.16	97.7429
1372644000	97842130		1372.64	97.8421
1373126000	97949150		1373.13	97.9492
1373608000	98061410		1373.61	98.0614
1374091000	98177400		1374.09	98.1774
1374573000	98296280		1374.57	98.2963
1375055000	98417020		1375.06	98.417
1375537000	98538300		1375.54	98.5383
1376019000	98658710		1376.02	98.6587
1376501000	98777400		1376.5	98.7774
1376983000	98894460		1376.98	98.8945
1377465000	99010990		1377.46	99.011
1377948000	99128380		1377.95	99.1284
1378430000	99247650		1378.43	99.2476
1378912000	99368720		1378.91	99.3687
1379394000	99490330		1379.39	99.4903
1379876000	99610670		1379.88	99.6107
1380358000	99728220		1380.36	99.7282
1380840000	99842360		1380.84	99.8424
1381323000	99953680		1381.32	99.9537
1381805000	100063300		1381.81	100.063
1382287000	100172000		1382.29	100.172
1382769000	100279600		1382.77	100.28
1383251000	100384900		1383.25	100.385
1383733000	100485800		1383.73	100.486
1384215000	100580400		1384.21	100.58
1384698000	100667600		1384.7	100.668
1385180000	100747100		1385.18	100.747
1385662000	100819300		1385.66	100.819
1386144000	100885000		1386.14	100.885
1386626000	100944500		1386.63	100.945
1387108000	100997800		1387.11	100.998
1387590000	101044700		1387.59	101.045
1388073000	101085000		1388.07	101.085
1388555000	101119300		1388.56	101.119
1389037000	101149000		1389.04	101.149
1389519000	101175600		1389.52	101.176
1390001000	101200400		1390	101.2
1390483000	101224500		1390.48	101.225
1390965000	101247700		1390.96	101.248
1391448000	101269600		1391.45	101.27
1391930000	101288900		1391.93	101.289
1392412000	101304300		1392.41	101.304
1392894000	101314400		1392.89	101.314
1393376000	101318300		1393.38	101.318
1393858000	101315900		1393.86	101.316
1394340000	101307900		1394.34	101.308
1394822000	101295900		1394.82	101.296
1395304000	101282200		1395.3	101.282
1395787000	101268900		1395.79	101.269
1396269000	101257100		1396.27	101.257
1396751000	101247100		1396.75	101.247
1397233000	101237800		1397.23	101.238
1397715000	101228000		1397.71	101.228
1398197000	101215800		1398.2	101.216
1398679000	101200100		1398.68	101.2
1399162000	101180600		1399.16	101.181
1399644000	101158600		1399.64	101.159
1400126000	101136100		1400.13	101.136
1400608000	101115100		1400.61	101.115
1401090000	101097200		1401.09	101.097
1401572000	101082300		1401.57	101.082
1402054000	101069300		1402.05	101.069
1402537000	101056300		1402.54	101.056
1403019000	101041000		1403.02	101.041
1403501000	101021800		1403.5	101.022
1403983000	100997900		1403.98	100.998
1404465000	100970500		1404.46	100.971
1404947000	100941800		1404.95	100.942
1405429000	100914400		1405.43	100.914
1405912000	100890600		1405.91	100.891
1406394000	100871200		1406.39	100.871
1406876000	100856000		1406.88	100.856
1407358000	100843800		1407.36	100.844
1407840000	100833400		1407.84	100.833
1408322000	100823600		1408.32	100.824
1408804000	100813600		1408.8	100.814
1409286000	100802700		1409.29	100.803
1409769000	100790000		1409.77	100.79
1410251000	100774400		1410.25	100.774
1410733000	100754900		1410.73	100.755
1411215000	100730700		1411.21	100.731
1411697000	100701500		1411.7	100.701
1412179000	100667500		1412.18	100.668
1412661000	100629400		1412.66	100.629
1413144000	100587700		1413.14	100.588
1413626000	100543200		1413.63	100.543
1414108000	100496100		1414.11	100.496
1414590000	100446900		1414.59	100.447
1415072000	100395800		1415.07	100.396
1415554000	100343400		1415.55	100.343
1416036000	100289700		1416.04	100.29
1416519000	100233900		1416.52	100.234
1417001000	100173500		1417	100.174
1417483000	100104200		1417.48	100.104
1417965000	100021400		1417.96	100.021
1418447000	99922230		1418.45	99.9222
1418929000	99808870		1418.93	99.8089
1419411000	99689610		1419.41	99.6896
1419894000	99576100		1419.89	99.5761
1420376000	99478030		1420.38	99.478
1420858000	99399110		1420.86	99.3991
1421340000	99336890		1421.34	99.3369
1421822000	99285130		1421.82	99.2851
1422304000	99236620		1422.3	99.2366
1422786000	99185670		1422.79	99.1857
1423269000	99129670		1423.27	99.1297
1423751000	99070270		1423.75	99.0703
1424233000	99012530		1424.23	99.0125
1424715000	98962650		1424.71	98.9626
1425197000	98925130		1425.2	98.9251
1425679000	98900880		1425.68	98.9009
1426161000	98887540		1426.16	98.8875
1426643000	98881440		1426.64	98.8814
1427125000	98879550		1427.12	98.8795
1427608000	98880750		1427.61	98.8808
1428090000	98886060		1428.09	98.8861
1428572000	98897800		1428.57	98.8978
1429054000	98918350		1429.05	98.9184
1429536000	98949000		1429.54	98.949
1430018000	98989510		1430.02	98.9895
1430500000	99038720		1430.5	99.0387
1430983000	99095740		1430.98	99.0957
1431465000	99160330		1431.46	99.1603
1431947000	99232660		1431.95	99.2327
1432429000	99312680		1432.43	99.3127
1432911000	99399220		1432.91	99.3992
1433393000	99490140		1433.39	99.4901
1433875000	99582610		1433.88	99.5826
1434358000	99673870		1434.36	99.6739
1434840000	99761970		1434.84	99.762
1435322000	99845930		1435.32	99.8459
1435804000	99925720		1435.8	99.9257
1436286000	100001800		1436.29	100.002
1436768000	100074400		1436.77	100.074
1437250000	100143200		1437.25	100.143
1437733000	100207600		1437.73	100.208
1438215000	100267100		1438.21	100.267
1438697000	100321900		1438.7	100.322
1439179000	100372600		1439.18	100.373
1439661000	100420000		1439.66	100.42
1440143000	100464400		1440.14	100.464
1440625000	100505700		1440.62	100.506
1441108000	100542900		1441.11	100.543
1441590000	100575200		1441.59	100.575
1442072000	100601900		1442.07	100.602
1442554000	100623200		1442.55	100.623
1443036000	100640600		1443.04	100.641
1443518000	100655900		1443.52	100.656
1444000000	100670800		1444	100.671
1444482000	100686100		1444.48	100.686
1444965000	100701200		1444.96	100.701
1445447000	100714500		1445.45	100.715
1445929000	100724300		1445.93	100.724
1446411000	100729500		1446.41	100.73
1446893000	100730400		1446.89	100.73
1447375000	100729300		1447.38	100.729
1447857000	100729300		1447.86	100.729
1448340000	100733400		1448.34	100.733
1448822000	100742400		1448.82	100.742
1449304000	100755300		1449.3	100.755
1449786000	100769600		1449.79	100.77
1450268000	100783100		1450.27	100.783
1450750000	100794600		1450.75	100.795
1451232000	100805100		1451.23	100.805
1451715000	100817000		1451.71	100.817
1452197000	100833100		1452.2	100.833
1452679000	100855400		1452.68	100.855
1453161000	100884000		1453.16	100.884
1453643000	100917400		1453.64	100.917
1454125000	100953200		1454.12	100.953
1454607000	100988400		1454.61	100.988
1455089000	101020900		1455.09	101.021
1455572000	101049400		1455.57	101.049
1456054000	101073900		1456.05	101.074
1456536000	101095700		1456.54	101.096
1457018000	101117700		1457.02	101.118
1457500000	101142900		1457.5	101.143
1457982000	101173800		1457.98	101.174
1458464000	101211600		1458.46	101.212
1458947000	101256700		1458.95	101.257
1459429000	101308900		1459.43	101.309
1459911000	101367500		1459.91	101.368
1460393000	101431600		1460.39	101.432
1460875000	101499800		1460.88	101.5
1461357000	101570500		1461.36	101.57
1461839000	101642800		1461.84	101.643
1462322000	101716200		1462.32	101.716
1462804000	101790900		1462.8	101.791
1463286000	101867100		1463.29	101.867
1463768000	101945100		1463.77	101.945
1464250000	102024300		1464.25	102.024
1464732000	102103400		1464.73	102.103
1465214000	102181300		1465.21	102.181
1465697000	102257600		1465.7	102.258
1466179000	102332700		1466.18	102.333
1466661000	102408000		1466.66	102.408
1467143000	102484500		1467.14	102.484
1467625000	102562400		1467.62	102.562
1468107000	102640900		1468.11	102.641
1468589000	102718700		1468.59	102.719
1469072000	102794300		1469.07	102.794
1469554000	102866800		1469.55	102.867
1470036000	102936100		1470.04	102.936
1470518000	103002400		1470.52	103.002
1471000000	103066100		1471	103.066
1471482000	103127600		1471.48	103.128
1471964000	103186200		1471.96	103.186
1472446000	103241500		1472.45	103.242
1472929000	103293500		1472.93	103.293
1473411000	103343300		1473.41	103.343
1473893000	103392600		1473.89	103.393
1474375000	103442600		1474.38	103.443
1474857000	103493400		1474.86	103.493
1475339000	103543200		1475.34	103.543
1475821000	103589300		1475.82	103.589
1476303000	103629200		1476.3	103.629
1476786000	103661300		1476.79	103.661
1477268000	103686200		1477.27	103.686
1477750000	103705900		1477.75	103.706
1478232000	103723400		1478.23	103.723
1478714000	103741300		1478.71	103.741
1479196000	103761200		1479.2	103.761
1479678000	103783900		1479.68	103.784
1480161000	103809800		1480.16	103.81
1480643000	103839200		1480.64	103.839
1481125000	103873400		1481.12	103.873
1481607000	103913500		1481.61	103.913
1482089000	103960400		1482.09	103.96
1482571000	104014000		1482.57	104.014
1483053000	104072900		1483.05	104.073
1483536000	104134700		1483.54	104.135
1484018000	104197300		1484.02	104.197
1484500000	104258800		1484.5	104.259
1484982000	104318900		1484.98	104.319
1485464000	104378300		1485.46	104.378
1485946000	104438600		1485.95	104.439
1486428000	104500800		1486.43	104.501
1486911000	104565100		1486.91	104.565
1487393000	104629700		1487.39	104.63
1487875000	104691300		1487.88	104.691
1488357000	104746300		1488.36	104.746
1488839000	104791800		1488.84	104.792
1489321000	104827200		1489.32	104.827
1489803000	104854400		1489.8	104.854
1490286000	104876900		1490.29	104.877
1490768000	104898800		1490.77	104.899
1491250000	104922800		1491.25	104.923
1491732000	104949700		1491.73	104.95
1492214000	104979000		1492.21	104.979
1492696000	105009400		1492.7	105.009
1493178000	105039600		1493.18	105.04
1493660000	105068600		1493.66	105.069
1494143000	105095600		1494.14	105.096
1494625000	105119500		1494.62	105.12
1495107000	105139300		1495.11	105.139
1495589000	105154000		1495.59	105.154
1496071000	105163300		1496.07	105.163
1496553000	105168100		1496.55	105.168
1497035000	105170400		1497.04	105.17
1497518000	105172600		1497.52	105.173
1498000000	105176600		1498	105.177
1498482000	105182700		1498.48	105.183
1498964000	105190300		1498.96	105.19
1499446000	105198300		1499.45	105.198
1499928000	105206100		1499.93	105.206
1500410000	105214000		1500.41	105.214
1500893000	105222900		1500.89	105.223
1501375000	105234600		1501.38	105.235
1501857000	105250300		1501.86	105.25
1502339000	105270700		1502.34	105.271
1502821000	105295600		1502.82	105.296
1503303000	105324000		1503.3	105.324
1503785000	105354000		1503.79	105.354
1504267000	105383200		1504.27	105.383
1504750000	105408000		1504.75	105.408
1505232000	105423900		1505.23	105.424
1505714000	105425900		1505.71	105.426
1506196000	105410300		1506.2	105.41
1506678000	105378600		1506.68	105.379
1507160000	105339600		1507.16	105.34
1507642000	105305000		1507.64	105.305
1508125000	105283000		1508.12	105.283
1508607000	105275100		1508.61	105.275
1509089000	105277800		1509.09	105.278
1509571000	105286200		1509.57	105.286
1510053000	105295600		1510.05	105.296
1510535000	105302500		1510.54	105.302
1511017000	105305100		1511.02	105.305
1511500000	105303700		1511.5	105.304
1511982000	105300400		1511.98	105.3
1512464000	105298200		1512.46	105.298
[truncated: 5,160 more rows]

## Sheet: Black Dyed 
CSV-file values			values FTIR spectrum
X	Y		wavenumber (cm-1)	transmission (%)
525047200	61667630		525.047	61.6676
525529400	61703880		525.529	61.7039
526011500	61764040		526.011	61.764
526493700	61841160		526.494	61.8412
526975800	61919650		526.976	61.9196
527457900	61983770		527.458	61.9838
527940100	62026080		527.94	62.0261
528422200	62051520		528.422	62.0515
528904300	62074540		528.904	62.0745
529386500	62111270		529.386	62.1113
529868600	62170570		529.869	62.1706
530350700	62248570		530.351	62.2486
530832900	62329880		530.833	62.3299
531315000	62395070		531.315	62.3951
531797100	62430210		531.797	62.4302
532279300	62433800		532.279	62.4338
532761400	62416670		532.761	62.4167
533243500	62395860		533.244	62.3959
533725700	62385190		533.726	62.3852
534207800	62387790		534.208	62.3878
534689900	62395010		534.69	62.395
535172100	62391460		535.172	62.3915
535654200	62363820		535.654	62.3638
536136400	62308040		536.136	62.308
536618500	62231590		536.619	62.2316
537100600	62149120		537.101	62.1491
537582800	62074890		537.583	62.0749
538064900	62015530		538.065	62.0155
538547100	61967480		538.547	61.9675
539029200	61920280		539.029	61.9203
539511400	61862970		539.511	61.863
539993500	61789810		539.994	61.7898
540475600	61702060		540.476	61.7021
540957800	61605540		540.958	61.6055
541439900	61505500		541.44	61.5055
541922000	61402580		541.922	61.4026
542404200	61292520		542.404	61.2925
542886300	61170070		542.886	61.1701
543368400	61034260		543.368	61.0343
543850600	60891820		543.851	60.8918
544332700	60755940		544.333	60.7559
544814800	60640560		544.815	60.6406
545297000	60552920		545.297	60.5529
545779100	60488740		545.779	60.4887
546261200	60433140		546.261	60.4331
546743400	60367320		546.743	60.3673
547225500	60277680		547.226	60.2777
547707600	60162160		547.708	60.1622
548189800	60030630		548.19	60.0306
548671900	59899200		548.672	59.8992
549154100	59781890		549.154	59.7819
549636200	59683450		549.636	59.6835
550118300	59598140		550.118	59.5981
550600500	59514050		550.601	59.514
551082600	59420810		551.083	59.4208
551564800	59315550		551.565	59.3156
552046900	59204010		552.047	59.204
552529100	59096210		552.529	59.0962
553011200	58999650		553.011	58.9997
553493300	58913870		553.493	58.9139
553975500	58830190		553.976	58.8302
554457600	58736960		554.458	58.737
554939700	58627270		554.94	58.6273
555421900	58505240		555.422	58.5052
555904000	58386670		555.904	58.3867
556386100	58294100		556.386	58.2941
556868300	58248690		556.868	58.2487
557350400	58262980		557.35	58.263
557832500	58338700		557.832	58.3387
558314700	58469990		558.315	58.47
558796800	58649700		558.797	58.6497
559278900	58874380		559.279	58.8744
559761100	59145070		559.761	59.1451
560243200	59463320		560.243	59.4633
560725300	59825420		560.725	59.8254
561207500	60218230		561.207	60.2182
561689600	60620180		561.69	60.6202
562171800	61006870		562.172	61.0069
562653900	61358780		562.654	61.3588
563136000	61667000		563.136	61.667
563618200	61934310		563.618	61.9343
564100300	62171130		564.1	62.1711
564582500	62388710		564.582	62.3887
565064600	62593130		565.065	62.5931
565546800	62783490		565.547	62.7835
566028900	62954540		566.029	62.9545
566511000	63102300		566.511	63.1023
566993200	63228670		566.993	63.2287
567475300	63342690		567.475	63.3427
567957400	63456840		567.957	63.4568
568439600	63581010		568.44	63.581
568921700	63716760		568.922	63.7168
569403800	63855880		569.404	63.8559
569886000	63983870		569.886	63.9839
570368100	64086380		570.368	64.0864
570850200	64155910		570.85	64.1559
571332400	64194690		571.332	64.1947
571814500	64213250		571.814	64.2133
572296600	64225360		572.297	64.2254
572778800	64242290		572.779	64.2423
573260900	64269100		573.261	64.2691
573743000	64304850		573.743	64.3049
574225200	64345140		574.225	64.3451
574707300	64385820		574.707	64.3858
575189500	64424820		575.189	64.4248
575671600	64461900		575.672	64.4619
576153700	64496500		576.154	64.4965
576635900	64525760		576.636	64.5258
577118000	64544520		577.118	64.5445
577600200	64547440		577.6	64.5474
578082300	64532340		578.082	64.5323
578564500	64502320		578.564	64.5023
579046600	64465580		579.047	64.4656
579528700	64432590		579.529	64.4326
580010900	64411960		580.011	64.412
580493000	64407010		580.493	64.407
580975100	64415070		580.975	64.4151
581457300	64429750		581.457	64.4297
581939400	64445090		581.939	64.4451
582421500	64458600		582.422	64.4586
582903700	64471860		582.904	64.4719
583385800	64488060		583.386	64.4881
583867900	64508400		583.868	64.5084
584350100	64529550		584.35	64.5296
584832200	64543820		584.832	64.5438
585314300	64542320		585.314	64.5423
585796500	64519680		585.797	64.5197
586278600	64477310		586.279	64.4773
586760700	64423600		586.761	64.4236
587242900	64370630		587.243	64.3706
587725000	64329230		587.725	64.3292
588207200	64304630		588.207	64.3046
588689300	64295300		588.689	64.2953
589171400	64294870		589.171	64.2949
589653600	64296470		589.654	64.2965
590135700	64296570		590.136	64.2966
590617900	64296530		590.618	64.2965
591100000	64301280		591.1	64.3013
591582200	64315870		591.582	64.3159
592064300	64342240		592.064	64.3422
592546400	64377990		592.546	64.378
593028600	64418070		593.029	64.4181
593510700	64457920		593.511	64.4579
593992800	64496190		593.993	64.4962
594475000	64535130		594.475	64.5351
594957100	64578700		594.957	64.5787
595439200	64629500		595.439	64.6295
595921400	64686290		595.921	64.6863
596403500	64744170		596.404	64.7442
596885600	64796620		596.886	64.7966
597367800	64839190		597.368	64.8392
597849900	64871940		597.85	64.8719
598332000	64899520		598.332	64.8995
598814200	64928760		598.814	64.9288
599296300	64964680		599.296	64.9647
599778400	65007700		599.778	65.0077
600260600	65052910		600.261	65.0529
600742700	65092450		600.743	65.0924
601224900	65119450		601.225	65.1195
601707000	65131070		601.707	65.1311
602189100	65129620		602.189	65.1296
602671300	65120570		602.671	65.1206
603153400	65109360		603.153	65.1094
603635600	65098510		603.636	65.0985
604117700	65086700		604.118	65.0867
604599900	65070370		604.6	65.0704
605082000	65046680		605.082	65.0467
605564100	65016080		605.564	65.0161
606046300	64982970		606.046	64.983
606528400	64954220		606.528	64.9542
607010500	64936030		607.01	64.936
607492700	64931320		607.493	64.9313
607974800	64938940		607.975	64.9389
608456900	64954730		608.457	64.9547
608939100	64974230		608.939	64.9742
609421200	64994770		609.421	64.9948
609903300	65016300		609.903	65.0163
610385500	65040220		610.385	65.0402
610867600	65067470		610.868	65.0675
611349700	65096780		611.35	65.0968
611831900	65124860		611.832	65.1249
612314000	65148020		612.314	65.148
612796100	65164630		612.796	65.1646
613278300	65176860		613.278	65.1769
613760400	65190520		613.76	65.1905
614242600	65213130		614.243	65.2131
614724700	65251330		614.725	65.2513
615206800	65308670		615.207	65.3087
615689000	65385330		615.689	65.3853
616171100	65479340		616.171	65.4793
616653300	65588730		616.653	65.5887
617135400	65712940		617.135	65.7129
617617600	65852800		617.618	65.8528
618099700	66009000		618.1	66.009
618581800	66180240		618.582	66.1802
619064000	66362340		619.064	66.3623
619546100	66549130		619.546	66.5491
620028200	66734460		620.028	66.7345
620510400	66914530		620.51	66.9145
620992500	67088670		620.992	67.0887
621474600	67258350		621.475	67.2583
621956800	67424780		621.957	67.4248
622438900	67586450		622.439	67.5864
622921000	67738220		622.921	67.7382
623403200	67872580		623.403	67.8726
623885300	67982890		623.885	67.9829
624367400	68066860		624.367	68.0669
624849600	68128340		624.85	68.1283
625331700	68176560		625.332	68.1766
625813800	68222560		625.814	68.2226
626296000	68274890		626.296	68.2749
626778100	68336480		626.778	68.3365
627260300	68404250		627.26	68.4043
627742400	68471710		627.742	68.4717
628224500	68532910		628.225	68.5329
628706700	68585570		628.707	68.5856
629188800	68632290		629.189	68.6323
629671000	68678960		629.671	68.679
630153100	68731830		630.153	68.7318
630635300	68794650		630.635	68.7947
631117400	68867400		631.117	68.8674
631599500	68947200		631.6	68.9472
632081700	69030420		632.082	69.0304
632563800	69114810		632.564	69.1148
633045900	69200200		633.046	69.2002
633528100	69287690		633.528	69.2877
634010200	69377720		634.01	69.3777
634492300	69468670		634.492	69.4687
634974500	69556650		634.975	69.5567
635456600	69637040		635.457	69.637
635938700	69706760		635.939	69.7068
636420900	69765920		636.421	69.7659
636903000	69818060		636.903	69.8181
637385100	69868430		637.385	69.8684
637867300	69921630		637.867	69.9216
638349400	69979640		638.349	69.9796
638831500	70041490		638.832	70.0415
639313700	70104390		639.314	70.1044
639795800	70165830		639.796	70.1658
640278000	70225120		640.278	70.2251
640760100	70283520		640.76	70.2835
641242200	70343000		641.242	70.343
641724400	70404310		641.724	70.4043
642206500	70465840		642.207	70.4658
642688700	70524120		642.689	70.5241
643170800	70575610		643.171	70.5756
643653000	70619120		643.653	70.6191
644135100	70656860		644.135	70.6569
644617200	70693920		644.617	70.6939
645099400	70735570		645.099	70.7356
645581500	70784280		645.582	70.7843
646063600	70837880		646.064	70.8379
646545800	70890010		646.546	70.89
647027900	70932760		647.028	70.9328
647510000	70960320		647.51	70.9603
647992200	70971660		647.992	70.9717
648474300	70970710		648.474	70.9707
648956400	70963810		648.956	70.9638
649438600	70955730		649.439	70.9557
649920700	70946570		649.921	70.9466
650402800	70931090		650.403	70.9311
650885000	70901020		650.885	70.901
651367100	70849100		651.367	70.8491
651849200	70772540		651.849	70.7725
652331400	70674310		652.331	70.6743
652813500	70561490		652.813	70.5615
653295700	70441650		653.296	70.4416
653777800	70319380		653.778	70.3194
654259900	70194810		654.26	70.1948
654742100	70064830		654.742	70.0648
655224200	69925920		655.224	69.9259
655706400	69777400		655.706	69.7774
656188500	69622500		656.188	69.6225
656670700	69467340		656.671	69.4673
657152800	69318310		657.153	69.3183
657634900	69179640		657.635	69.1796
658117100	69052410		658.117	69.0524
658599200	68935650		658.599	68.9356
659081300	68828570		659.081	68.8286
659563500	68732490		659.563	68.7325
660045600	68651020		660.046	68.651
660527700	68588750		660.528	68.5888
661009900	68548870		661.01	68.5489
661492000	68531740		661.492	68.5317
661974100	68534580		661.974	68.5346
662456300	68552990		662.456	68.553
662938400	68582780		662.938	68.5828
663420500	68621730		663.42	68.6217
663902700	68669740		663.903	68.6697
664384800	68728030		664.385	68.728
664866900	68798110		664.867	68.7981
665349100	68881450		665.349	68.8815
665831200	68979900		665.831	68.9799
666313400	69097260		666.313	69.0973
666795500	69240490		666.795	69.2405
667277600	69418700		667.278	69.4187
667759800	69637310		667.76	69.6373
668241900	69888310		668.242	69.8883
668724100	70148640		668.724	70.1486
669206200	70393700		669.206	70.3937
669688400	70612430		669.688	70.6124
670170500	70808100		670.17	70.8081
670652600	70990990		670.653	70.991
671134800	71171940		671.135	71.1719
671616900	71359210		671.617	71.3592
672099000	71557270		672.099	71.5573
672581200	71766320		672.581	71.7663
673063300	71982670		673.063	71.9827
673545400	72200600		673.545	72.2006
674027600	72414750		674.028	72.4147
674509700	72622540		674.51	72.6225
674991800	72824630		674.992	72.8246
675474000	73023860		675.474	73.0239
675956100	73223170		675.956	73.2232
676438200	73423710		676.438	73.4237
676920400	73624080		676.92	73.6241
677402500	73820980		677.403	73.821
677884600	74010670		677.885	74.0107
678366800	74190320		678.367	74.1903
678848900	74358540		678.849	74.3585
679331100	74515110		679.331	74.5151
679813200	74659880		679.813	74.6599
680295300	74792360		680.295	74.7924
680777500	74911650		680.778	74.9116
681259600	75017140		681.26	75.0171
681741800	75109160		681.742	75.1092
682223900	75189410		682.224	75.1894
682706100	75260640		682.706	75.2606
683188200	75325810		683.188	75.3258
683670300	75386990		683.67	75.387
684152500	75444870		684.153	75.4449
684634600	75498670		684.635	75.4987
685116700	75546990		685.117	75.547
685598900	75588780		685.599	75.5888
686081000	75624100		686.081	75.6241
686563100	75654300		686.563	75.6543
687045300	75681240		687.045	75.6812
687527400	75706580		687.527	75.7066
688009500	75730970		688.01	75.731
688491700	75753910		688.492	75.7539
688973800	75774410		688.974	75.7744
689455900	75791850		689.456	75.7918
689938100	75806810		689.938	75.8068
690420200	75821100		690.42	75.8211
690902300	75836980		690.902	75.837
691384500	75855950		691.385	75.856
691866600	75877820		691.867	75.8778
692348800	75900410		692.349	75.9004
692830900	75920240		692.831	75.9202
693313000	75934140		693.313	75.9341
693795200	75940570		693.795	75.9406
694277300	75940500		694.277	75.9405
694759500	75937100		694.76	75.9371
695241600	75934470		695.242	75.9345
695723800	75936110		695.724	75.9361
696205900	75943690		696.206	75.9437
696688000	75956690		696.688	75.9567
697170200	75973110		697.17	75.9731
697652300	75990660		697.652	75.9907
698134400	76007910		698.134	76.0079
698616600	76024640		698.617	76.0246
699098700	76041560		699.099	76.0416
699580800	76059560		699.581	76.0596
700063000	76078980		700.063	76.079
700545100	76099430		700.545	76.0994
701027200	76120180		701.027	76.1202
701509400	76140890		701.509	76.1409
701991500	76162060		701.991	76.1621
702473600	76185130		702.474	76.1851
702955800	76211840		702.956	76.2118
703437900	76243570		703.438	76.2436
703920000	76280660		703.92	76.2807
704402200	76322520		704.402	76.3225
704884300	76367940		704.884	76.3679
705366500	76416120		705.366	76.4161
705848600	76467050		705.849	76.4671
706330700	76521620		706.331	76.5216
706812900	76581100		706.813	76.5811
707295000	76646570		707.295	76.6466
707777200	76718470		707.777	76.7185
708259300	76796680		708.259	76.7967
708741500	76880990		708.741	76.881
709223600	76971340		709.224	76.9713
709705700	77068080		709.706	77.0681
710187900	77171360		710.188	77.1714
710670000	77280400		710.67	77.2804
711152100	77393170		711.152	77.3932
711634300	77506480		711.634	77.5065
712116400	77617100		712.116	77.6171
712598500	77722920		712.598	77.7229
713080700	77824110		713.081	77.8241
713562800	77923170		713.563	77.9232
714044900	78023960		714.045	78.024
714527100	78130130		714.527	78.1301
715009200	78243580		715.009	78.2436
715491300	78363690		715.491	78.3637
715973500	78487860		715.973	78.4879
716455600	78612830		716.456	78.6128
716937700	78736400		716.938	78.7364
717419900	78858420		717.42	78.8584
717902000	78980870		717.902	78.9809
718384200	79106740		718.384	79.1067
718866300	79238660		718.866	79.2387
719348400	79377380		719.348	79.3774
719830600	79521550		719.831	79.5216
720312700	79667900		720.313	79.6679
720794900	79812710		720.795	79.8127
721277000	79952850		721.277	79.9528
721759200	80086640		721.759	80.0866
722241300	80213780		722.241	80.2138
722723400	80334950		722.723	80.335
723205600	80451240		723.206	80.4512
723687700	80563820		723.688	80.5638
724169800	80673970		724.17	80.674
724652000	80783110		724.652	80.7831
725134100	80892620		725.134	80.8926
725616200	81003680		725.616	81.0037
726098400	81116620		726.098	81.1166
726580500	81230690		726.581	81.2307
727062600	81344150		727.063	81.3441
727544800	81454830		727.545	81.4548
728026900	81560840		728.027	81.5608
728509000	81661500		728.509	81.6615
728991200	81757350		728.991	81.7574
729473300	81850040		729.473	81.85
729955400	81941300		729.955	81.9413
730437600	82032280		730.438	82.0323
730919700	82122930		730.92	82.1229
731401900	82212030		731.402	82.212
731884000	82297750		731.884	82.2977
732366100	82378460		732.366	82.3785
732848300	82453140		732.848	82.4531
733330400	82521690		733.33	82.5217
733812600	82584590		733.813	82.5846
734294700	82642550		734.295	82.6425
734776900	82696040		734.777	82.696
735259000	82745370		735.259	82.7454
735741100	82790740		735.741	82.7907
736223300	82832730		736.223	82.8327
736705400	82872390		736.705	82.8724
737187500	82911440		737.188	82.9114
737669700	82951620		737.67	82.9516
738151800	82994420		738.152	82.9944
738633900	83040480		738.634	83.0405
739116100	83089490		739.116	83.0895
739598200	83140250		739.598	83.1402
740080300	83191210		740.08	83.1912
740562500	83240800		740.562	83.2408
741044600	83287930		741.045	83.2879
741526700	83331950		741.527	83.332
742008900	83372840		742.009	83.3728
742491000	83410990		742.491	83.411
742973100	83447150		742.973	83.4471
743455300	83482250		743.455	83.4822
743937400	83517350		743.937	83.5173
744419600	83553410		744.42	83.5534
744901700	83591130		744.902	83.5911
745383900	83630790		745.384	83.6308
745866000	83672090		745.866	83.6721
746348100	83714260		746.348	83.7143
746830300	83756320		746.83	83.7563
747312400	83797300		747.312	83.7973
747794600	83836650		747.795	83.8367
748276700	83874330		748.277	83.8743
748758800	83910780		748.759	83.9108
749241000	83946730		749.241	83.9467
749723100	83983110		749.723	83.9831
750205200	84020640		750.205	84.0206
750687400	84059970		750.687	84.06
751169500	84101390		751.169	84.1014
751651600	84144820		751.652	84.1448
752133800	84189830		752.134	84.1898
752615900	84235500		752.616	84.2355
753098000	84280650		753.098	84.2806
753580200	84323880		753.58	84.3239
754062300	84364160		754.062	84.3642
754544400	84401060		754.544	84.4011
755026600	84435040		755.027	84.435
755508700	84467410		755.509	84.4674
755990800	84499860		755.991	84.4999
756473000	84534000		756.473	84.534
756955100	84570760		756.955	84.5708
757437300	84610160		757.437	84.6102
757919400	84651260		757.919	84.6513
758401600	84692570		758.402	84.6926
758883700	84732480		758.884	84.7325
759365800	84769750		759.366	84.7698
759848000	84803680		759.848	84.8037
760330100	84834250		760.33	84.8342
760812300	84861880		760.812	84.8619
761294400	84887370		761.294	84.8874
761776500	84911690		761.777	84.9117
762258700	84935950		762.259	84.936
762740800	84961350		762.741	84.9613
763222900	84988910		763.223	84.9889
763705100	85019430		763.705	85.0194
764187200	85053060		764.187	85.0531
764669300	85089230		764.669	85.0892
765151500	85126750		765.152	85.1268
765633600	85163990		765.634	85.164
766115700	85199320		766.116	85.1993
766597900	85231510		766.598	85.2315
767080000	85259920		767.08	85.2599
767562100	85284490		767.562	85.2845
768044300	85305610		768.044	85.3056
768526400	85323870		768.526	85.3239
769008500	85339910		769.009	85.3399
769490700	85354580		769.491	85.3546
769972800	85368760		769.973	85.3688
770455000	85383510		770.455	85.3835
770937100	85399830		770.937	85.3998
771419300	85418510		771.419	85.4185
771901400	85439610		771.901	85.4396
772383500	85462460		772.384	85.4625
772865700	85485640		772.866	85.4856
773347800	85507580		773.348	85.5076
773830000	85527050		773.83	85.5271
774312100	85543680		774.312	85.5437
774794200	85558250		774.794	85.5583
775276400	85572460		775.276	85.5725
775758500	85588390		775.759	85.5884
776240600	85607730		776.241	85.6077
776722800	85631330		776.723	85.6313
777204900	85658790		777.205	85.6588
777687000	85688750		777.687	85.6887
778169200	85719130		778.169	85.7191
778651300	85747680		778.651	85.7477
779133400	85772500		779.133	85.7725
779615600	85792120		779.616	85.7921
780097700	85805790		780.098	85.8058
780579800	85813510		780.58	85.8135
781062000	85816020		781.062	85.816
781544100	85814960		781.544	85.815
782026200	85812500		782.026	85.8125
782508400	85811350		782.508	85.8114
782990500	85814000		782.99	85.814
783472700	85822330		783.473	85.8223
783954800	85836930		783.955	85.8369
784437000	85856970		784.437	85.857
784919100	85880260		784.919	85.8803
785401200	85903730		785.401	85.9037
785883400	85924350		785.883	85.9244
786365500	85939750		786.365	85.9398
786847700	85948930		786.848	85.9489
787329800	85952260		787.33	85.9523
787811900	85951420		787.812	85.9514
788294100	85948910		788.294	85.9489
788776200	85947400		788.776	85.9474
789258300	85949140		789.258	85.9491
789740500	85955500		789.74	85.9555
790222600	85966710		790.223	85.9667
790704700	85981790		790.705	85.9818
791186900	85998880		791.187	85.9989
791669000	86015520		791.669	86.0155
792151100	86029300		792.151	86.0293
792633300	86038500		792.633	86.0385
793115400	86042470		793.115	86.0425
793597500	86041850		793.597	86.0418
794079700	86038350		794.08	86.0383
794561800	86034150		794.562	86.0341
795043900	86031410		795.044	86.0314
795526100	86031560		795.526	86.0316
796008200	86035140		796.008	86.0351
796490400	86041730		796.49	86.0417
796972500	86050430		796.972	86.0504
797454700	86060170		797.455	86.0602
797936800	86070140		797.937	86.0701
798418900	86079860		798.419	86.0799
798901100	86089070		798.901	86.0891
799383200	86097500		799.383	86.0975
799865400	86104870		799.865	86.1049
800347500	86110830		800.347	86.1108
800829600	86115120		800.83	86.1151
801311800	86117880		801.312	86.1179
801793900	86119720		801.794	86.1197
802276000	86121590		802.276	86.1216
802758200	86124440		802.758	86.1244
803240300	86128860		803.24	86.1289
803722400	86134870		803.722	86.1349
804204600	86141710		804.205	86.1417
804686700	86148190		804.687	86.1482
805168800	86153050		805.169	86.153
805651000	86155410		805.651	86.1554
806133100	86154970		806.133	86.155
806615200	86152060		806.615	86.1521
807097400	86147470		807.097	86.1475
807579500	86142200		807.58	86.1422
808061600	86136950		808.062	86.1369
808543800	86132270		808.544	86.1323
809025900	86128310		809.026	86.1283
809508100	86124890		809.508	86.1249
809990200	86121690		809.99	86.1217
810472400	86118340		810.472	86.1183
810954500	86114560		810.955	86.1146
811436600	86110320		811.437	86.1103
811918800	86105880		811.919	86.1059
812400900	86101830		812.401	86.1018
812883100	86098810		812.883	86.0988
813365200	86097430		813.365	86.0974
813847300	86097820		813.847	86.0978
814329500	86099450		814.33	86.0995
814811600	86101000		814.812	86.101
815293700	86100730		815.294	86.1007
815775900	86096920		815.776	86.0969
816258000	86088510		816.258	86.0885
816740100	86075500		816.74	86.0755
817222300	86059170		817.222	86.0592
817704400	86041790		817.704	86.0418
818186500	86025910		818.187	86.0259
818668700	86013760		818.669	86.0138
819150800	86006560		819.151	86.0066
819632900	86004290		819.633	86.0043
820115100	86005800		820.115	86.0058
820597200	86009260		820.597	86.0093
821079300	86012840		821.079	86.0128
821561500	86015080		821.562	86.0151
822043600	86015320		822.044	86.0153
822525800	86013660		822.526	86.0137
823007900	86010830		823.008	86.0108
823490100	86007890		823.49	86.0079
823972200	86005940		823.972	86.0059
824454300	86005810		824.454	86.0058
824936500	86007820		824.937	86.0078
825418600	86011620		825.419	86.0116
825900800	86016230		825.901	86.0162
826382900	86020070		826.383	86.0201
826865000	86021450		826.865	86.0215
827347200	86018940		827.347	86.0189
827829300	86011760		827.829	86.0118
828311400	86000270		828.311	86.0003
828793600	85985630		828.794	85.9856
829275700	85969700		829.276	85.9697
829757800	85954460		829.758	85.9545
830240000	85941480		830.24	85.9415
830722100	85931630		830.722	85.9316
831204200	85925050		831.204	85.925
831686400	85921290		831.686	85.9213
832168500	85919710		832.168	85.9197
832650600	85919590		832.651	85.9196
833132800	85920410		833.133	85.9204
833614900	85921550		833.615	85.9215
834097000	85922420		834.097	85.9224
834579200	85922290		834.579	85.9223
835061300	85920410		835.061	85.9204
835543500	85916360		835.543	85.9164
836025600	85910130		836.026	85.9101
836507800	85902340		836.508	85.9023
836989900	85893810		836.99	85.8938
837472000	85885420		837.472	85.8854
837954200	85877560		837.954	85.8776
838436300	85870130		838.436	85.8701
838918500	85862520		838.918	85.8625
839400600	85854130		839.401	85.8541
839882700	85844800		839.883	85.8448
840364900	85834930		840.365	85.8349
840847000	85825610		840.847	85.8256
841329100	85818110		841.329	85.8181
841811300	85813230		841.811	85.8132
842293400	85811060		842.293	85.8111
842775500	85810610		842.775	85.8106
843257700	85810140		843.258	85.8101
843739800	85807820		843.74	85.8078
844221900	85802150		844.222	85.8021
844704100	85792550		844.704	85.7926
845186200	85779200		845.186	85.7792
845668300	85763020		845.668	85.763
846150500	85745200		846.15	85.7452
846632600	85726960		846.633	85.727
847114700	85709200		847.115	85.7092
847596900	85692710		847.597	85.6927
848079000	85678030		848.079	85.678
848561200	85665500		848.561	85.6655
849043300	85655190		849.043	85.6552
849525400	85646670		849.525	85.6467
850007600	85639050		850.008	85.639
850489700	85631140		850.49	85.6311
850971800	85621640		850.972	85.6216
851454000	85609780		851.454	85.6098
851936200	85595400		851.936	85.5954
852418200	85579190		852.418	85.5792
852900400	85562400		852.9	85.5624
853382600	85546420		853.383	85.5464
853864600	85532310		853.865	85.5323
854346800	85520490		854.347	85.5205
854829000	85510780		854.829	85.5108
855311000	85502430		855.311	85.5024
855793200	85494490		855.793	85.4945
856275400	85485930		856.275	85.4859
856757400	85475930		856.757	85.4759
857239600	85463760		857.24	85.4638
857721800	85449060		857.722	85.4491
858203900	85431880		858.204	85.4319
858686000	85412880		858.686	85.4129
859168200	85393330		859.168	85.3933
859650300	85374940		859.65	85.3749
860132400	85359280		860.132	85.3593
860614600	85347300		860.615	85.3473
861096700	85338710		861.097	85.3387
861578900	85331990		861.579	85.332
862061000	85324710		862.061	85.3247
862543100	85314250		862.543	85.3143
863025300	85298770		863.025	85.2988
863507400	85277730		863.507	85.2777
863989500	85251840		863.99	85.2518
864471700	85222530		864.472	85.2225
864953900	85191090		864.954	85.1911
865435900	85158050		865.436	85.1581
865918100	85122800		865.918	85.1228
866400300	85084330		866.4	85.0843
866882300	85041690		866.882	85.0417
867364500	84995010		867.365	84.995
867846700	84945720		867.847	84.9457
868328700	84896190		868.329	84.8962
868810900	84848880		868.811	84.8489
869293100	84805270		869.293	84.8053
869775100	84765140		869.775	84.7651
870257300	84726620		870.257	84.7266
870739500	84686730		870.74	84.6867
871221600	84642560		871.222	84.6426
871703700	84592120		871.704	84.5921
872185900	84534900		872.186	84.5349
872668000	84471680		872.668	84.4717
873150100	84403910		873.15	84.4039
873632300	84333180		873.632	84.3332
874114400	84260720		874.114	84.2607
874596600	84187330		874.597	84.1873
875078700	84113820		875.079	84.1138
875560800	84040920		875.561	84.0409
876043000	83969730		876.043	83.9697
876525100	83901030		876.525	83.901
877007200	83835010		877.007	83.835
877489400	83770820		877.489	83.7708
877971600	83706680		877.972	83.7067
878453600	83640440		878.454	83.6404
878935800	83570260		878.936	83.5703
879418000	83495460		879.418	83.4955
879900000	83416560		879.9	83.4166
880382200	83334990		880.382	83.335
880864400	83252410		880.864	83.2524
881346400	83169820		881.346	83.1698
881828600	83087320		881.829	83.0873
882310800	83004160		882.311	83.0042
882792800	82919400		882.793	82.9194
883275000	82832560		883.275	82.8326
883757200	82743960		883.757	82.744
884239300	82654560		884.239	82.6546
884721400	82565380		884.721	82.5654
885203600	82476690		885.204	82.4767
885685700	82387860		885.686	82.3879
886167800	82297310		886.168	82.2973
886650000	82203320		886.65	82.2033
887132100	82104870		887.132	82.1049
887614300	82002300		887.614	82.0023
888096400	81897340		888.096	81.8973
888578500	81792750		888.578	81.7927
889060700	81691430		889.061	81.6914
889542800	81595690		889.543	81.5957
890024900	81506770		890.025	81.5068
890507100	81424970		890.507	81.425
890989300	81349890		890.989	81.3499
891471300	81280990		891.471	81.281
891953500	81217670		891.953	81.2177
892435700	81159380		892.436	81.1594
892917700	81105480		892.918	81.1055
893399900	81055240		893.4	81.0552
893882100	81008000		893.882	81.008
894364100	80963390		894.364	80.9634
894846300	80921770		894.846	80.9218
895328500	80884140		895.328	80.8841
895810500	80851870		895.811	80.8519
896292700	80826450		896.293	80.8264
896774900	80808950		896.775	80.8089
897257000	80799810		897.257	80.7998
897739100	80798810		897.739	80.7988
898221300	80805290		898.221	80.8053
898703400	80818380		898.703	80.8184
899185500	80837100		899.186	80.8371
899667700	80860330		899.668	80.8603
900149800	80886890		900.15	80.8869
900632000	80915440		900.632	80.9154
901114100	80945090		901.114	80.9451
901596200	80975390		901.596	80.9754
902078400	81006740		902.078	81.0067
902560500	81040210		902.561	81.0402
903042600	81077030		903.043	81.077
903524800	81117810		903.525	81.1178
904007000	81162220		904.007	81.1622
904489000	81208600		904.489	81.2086
904971200	81254670		904.971	81.2547
905453400	81298070		905.453	81.2981
905935400	81337250		905.935	81.3372
906417600	81371890		906.418	81.3719
906899800	81402620		906.9	81.4026
907381800	81430520		907.382	81.4305
907864000	81456310		907.864	81.4563
908346200	81480000		908.346	81.48
908828200	81500900		908.828	81.5009
909310400	81518250		909.31	81.5182
909792600	81531840		909.793	81.5318
910274700	81542470		910.275	81.5425
910756800	81551880		910.757	81.5519
911239000	81562120		911.239	81.5621
911721100	81574870		911.721	81.5749
912203200	81590770		912.203	81.5908
912685400	81609360		912.685	81.6094
913167500	81629460		913.168	81.6295
913649700	81649790		913.65	81.6498
914131800	81669440		914.132	81.6694
914613900	81688110		914.614	81.6881
915096100	81705630		915.096	81.7056
915578200	81721610		915.578	81.7216
916060300	81735020		916.06	81.735
916542500	81744360		916.543	81.7444
917024700	81748070		917.025	81.7481
917506700	81745220		917.507	81.7452
917988900	81735800		917.989	81.7358
918471100	81720810		918.471	81.7208
918953100	81701580		918.953	81.7016
919435300	81679160		919.435	81.6792
919917500	81653610		919.918	81.6536
920399500	81624130		920.399	81.6241
920881700	81589510		920.882	81.5895
921363900	81549000		921.364	81.549
921845900	81502930		921.846	81.5029
922328100	81452900		922.328	81.4529
922810300	81401280		922.81	81.4013
923292400	81350310		923.292	81.3503
923774500	81301150		923.774	81.3012
924256700	81253370		924.257	81.2534
924738800	81205190		924.739	81.2052
925220900	81154290		925.221	81.1543
925703100	81098750		925.703	81.0987
926185200	81037930		926.185	81.0379
926667400	80972400		926.667	80.9724
927149500	80903920		927.149	80.9039
927631600	80834500		927.632	80.8345
928113800	80765820		928.114	80.7658
928595900	80698940		928.596	80.6989
929078000	80634200		929.078	80.6342
929560200	80571620		929.56	80.5716
930042400	80511050		930.042	80.511
930524400	80452220		930.524	80.4522
931006600	80394720		931.007	80.3947
931488800	80337650		931.489	80.3376
931970800	80279750		931.971	80.2798
932453000	80219570		932.453	80.2196
932935200	80155970		932.935	80.156
933417200	80088420		933.417	80.0884
933899400	80017220		933.899	80.0172
934381600	79943370		934.382	79.9434
934863600	79868170		934.864	79.8682
935345800	79792770		935.346	79.7928
935828000	79717970		935.828	79.718
936310100	79644220		936.31	79.6442
936792200	79571670		936.792	79.5717
937274400	79500410		937.274	79.5004
937756500	79430370		937.756	79.4304
938238600	79360980		938.239	79.361
938720800	79291040		938.721	79.291
939202900	79218500		939.203	79.2185
939685100	79140810		939.685	79.1408
940167200	79055560		940.167	79.0556
940649300	78961240		940.649	78.9612
941131500	78857720		941.131	78.8577
941613600	78746290		941.614	78.7463
942095700	78629290		942.096	78.6293
942577900	78509290		942.578	78.5093
943060100	78388440		943.06	78.3884
943542100	78267910		943.542	78.2679
944024300	78148150		944.024	78.1482
944506500	78028980		944.506	78.029
944988500	77910130		944.989	77.9101
945470700	77791200		945.471	77.7912
945952900	77671550		945.953	77.6715
946434900	77549980		946.435	77.55
946917100	77424710		946.917	77.4247
947399300	77293640		947.399	77.2936
947881300	77155080		947.881	77.1551
948363500	77008410		948.364	77.0084
948845700	76854600		948.846	76.8546
949327800	76695940		949.328	76.6959
949809900	76535250		949.81	76.5353
950292100	76374930		950.292	76.3749
950774200	76216000		950.774	76.216
951256300	76058110		951.256	76.0581
951738500	75899800		951.739	75.8998
952220600	75739640		952.221	75.7396
952702800	75576850		952.703	75.5768
953184900	75411720		953.185	75.4117
953667000	75245070		953.667	75.2451
954149200	75077610		954.149	75.0776
954631300	74909220		954.631	74.9092
955113400	74738810		955.113	74.7388
955595600	74564860		955.596	74.5649
956077800	74386250		956.078	74.3863
956559800	74203060		956.56	74.2031
957042000	74016660		957.042	74.0167
957524200	73829160		957.524	73.8292
958006200	73642390		958.006	73.6424
958488400	73457030		958.488	73.457
958970600	73272450		958.971	73.2725
959452600	73086990		959.453	73.087
959934800	72899130		959.935	72.8991
960417000	72708230		960.417	72.7082
960899000	72514810		960.899	72.5148
961381200	72320060		961.381	72.3201
961863400	72124840		961.863	72.1248
962345500	71928900		962.346	71.9289
962827600	71730680		962.828	71.7307
963309800	71527940		963.31	71.5279
963791900	71318920		963.792	71.3189
964274000	71103300		964.274	71.1033
964756200	70882480		964.756	70.8825
965238300	70658780		965.238	70.6588
965720500	70434320		965.721	70.4343
966202600	70209830		966.203	70.2098
966684700	69984190		966.685	69.9842
967166900	69754910		967.167	69.7549
967649000	69519480		967.649	69.5195
968131100	69276360		968.131	69.2764
968613300	69025630		968.613	69.0256
969095500	68768330		969.096	68.7683
969577500	68505420		969.577	68.5054
970059700	68236620		970.06	68.2366
970541900	67960090		970.542	67.9601
971023900	67672910		971.024	67.6729
971506100	67372470		971.506	67.3725
971988300	67057600		971.988	67.0576
972470300	66729280		972.47	66.7293
972952500	66389840		972.952	66.3898
973434700	66041910		973.435	66.0419
973916700	65686900		973.917	65.6869
974398900	65324560		974.399	65.3246
974881100	64953390		974.881	64.9534
975363200	64572000		975.363	64.572
975845300	64180380		975.845	64.1804
976327500	63780660		976.327	63.7807
976809600	63376580		976.81	63.3766
977291700	62972350		977.292	62.9723
977773900	62571500		977.774	62.5715
978256000	62176540		978.256	62.1765
978738200	61789710		978.738	61.7897
979220300	61414510		979.22	61.4145
979702400	61056910		979.702	61.0569
980184600	60725470		980.185	60.7255
980666700	60429940		980.667	60.4299
981148800	60178990		981.149	60.179
981631000	59977870		981.631	59.9779
982113200	59827430		982.113	59.8274
982595200	59724780		982.595	59.7248
983077400	59665200		983.077	59.6652
983559600	59644100		983.56	59.6441
984041600	59658210		984.042	59.6582
984523800	59705060		984.524	59.7051
985006000	59781690		985.006	59.7817
985488000	59883110		985.488	59.8831
985970200	60001820		985.97	60.0018
986452400	60128500		986.452	60.1285
986934400	60253770		986.934	60.2538
987416600	60369810		987.417	60.3698
987898800	60471240		987.899	60.4712
988380900	60554730		988.381	60.5547
988863000	60617960		988.863	60.618
989345200	60658510		989.345	60.6585
989827300	60673610		989.827	60.6736
990309400	60660850		990.309	60.6609
990791600	60619420		990.792	60.6194
991273700	60551120		991.274	60.5511
991755900	60460390		991.756	60.4604
992238000	60353200		992.238	60.3532
992720100	60235170		992.72	60.2352
993202300	60110030		993.202	60.11
993684400	59979230		993.684	59.9792
994166500	59842590		994.167	59.8426
994648700	59700140		994.649	59.7001
995130900	59553440		995.131	59.5534
995612900	59406290		995.613	59.4063
996095100	59263700		996.095	59.2637
996577300	59130380		996.577	59.1304
997059300	59009140		997.059	59.0091
997541500	58900500		997.542	58.9005
998023700	58803600		998.024	58.8036
998505700	58717950		998.506	58.718
998987900	58644890		998.988	58.6449
999470100	58587940		999.47	58.5879
999952100	58551660		999.952	58.5517
1000434000	58539580		1000.43	58.5396
1000917000	58552380		1000.92	58.5524
1001399000	58587180		1001.4	58.5872
1001881000	58638580		1001.88	58.6386
1002363000	58700630		1002.36	58.7006
1002845000	58768650		1002.85	58.7687
1003327000	58840100		1003.33	58.8401
1003809000	58913950		1003.81	58.9139
1004291000	58989360		1004.29	58.9894
1004774000	59064140		1004.77	59.0641
1005256000	59134650		1005.26	59.1347
1005738000	59196620		1005.74	59.1966
1006220000	59246870		1006.22	59.2469
1006702000	59284610		1006.7	59.2846
1007184000	59311580		1007.18	59.3116
1007666000	59330880		1007.67	59.3309
1008149000	59344890		1008.15	59.3449
1008631000	59353700		1008.63	59.3537
1009113000	59354820		1009.11	59.3548
1009595000	59344260		1009.6	59.3443
1010077000	59318840		1010.08	59.3188
1010559000	59278080		1010.56	59.2781
1011041000	59224840		1011.04	59.2248
1011523000	59164200		1011.52	59.1642
1012006000	59101520		1012.01	59.1015
1012488000	59040200		1012.49	59.0402
1012970000	58980790		1012.97	58.9808
1013452000	58921740		1013.45	58.9217
1013934000	58861110		1013.93	58.8611
1014416000	58798270		1014.42	58.7983
1014898000	58734550		1014.9	58.7345
1015381000	58672420		1015.38	58.6724
1015863000	58613590		1015.86	58.6136
1016345000	58557600		1016.35	58.5576
1016827000	58501290		1016.83	58.5013
1017309000	58440220		1017.31	58.4402
1017791000	58370880		1017.79	58.3709
1018273000	58292630		1018.27	58.2926
1018755000	58208210		1018.75	58.2082
1019238000	58122370		1019.24	58.1224
1019720000	58039440		1019.72	58.0394
1020202000	57960900		1020.2	57.9609
1020684000	57884650		1020.68	57.8847
1021166000	57806030		1021.17	57.806
1021648000	57720460		1021.65	57.7205
1022130000	57625930		1022.13	57.6259
1022613000	57524200		1022.61	57.5242
1023095000	57420010		1023.1	57.42
1023577000	57318840		1023.58	57.3188
1024059000	57224400		1024.06	57.2244
1024541000	57137320		1024.54	57.1373
1025023000	57055690		1025.02	57.0557
1025505000	56977110		1025.51	56.9771
1025988000	56900890		1025.99	56.9009
1026470000	56829170		1026.47	56.8292
1026952000	56766300		1026.95	56.7663
1027434000	56716960		1027.43	56.717
1027916000	56683940		1027.92	56.6839
1028398000	56667300		1028.4	56.6673
1028880000	56664910		1028.88	56.6649
1029363000	56674580		1029.36	56.6746
1029845000	56695980		1029.85	56.696
1030327000	56731580		1030.33	56.7316
1030809000	56785880		1030.81	56.7859
1031291000	56863420		1031.29	56.8634
1031773000	56966820		1031.77	56.9668
1032255000	57095780		1032.26	57.0958
1032738000	57247900		1032.74	57.2479
1033220000	57420380		1033.22	57.4204
1033702000	57611670		1033.7	57.6117
1034184000	57821950		1034.18	57.822
1034666000	58052060		1034.67	58.0521
1035148000	58301700		1035.15	58.3017
1035630000	58567840		1035.63	58.5678
1036112000	58844610		1036.11	58.8446
1036595000	59124660		1036.6	59.1247
1037077000	59401330		1037.08	59.4013
1037559000	59670350		1037.56	59.6703
1038041000	59930050		1038.04	59.9301
1038523000	60179980		1038.52	60.18
1039005000	60418740		1039.01	60.4187
1039487000	60642280		1039.49	60.6423
1039970000	60843930		1039.97	60.8439
1040452000	61015770		1040.45	61.0158
1040934000	61151330		1040.93	61.1513
1041416000	61247550		1041.42	61.2475
1041898000	61305470		1041.9	61.3055
1042380000	61328980		1042.38	61.329
1042862000	61322700		1042.86	61.3227
1043344000	61289790		1043.34	61.2898
1043827000	61231180		1043.83	61.2312
1044309000	61146290		1044.31	61.1463
1044791000	61035040		1044.79	61.035
1045273000	60899610		1045.27	60.8996
1045755000	60745070		1045.76	60.7451
1046237000	60578370		1046.24	60.5784
1046719000	60406270		1046.72	60.4063
1047202000	60233410		1047.2	60.2334
1047684000	60061470		1047.68	60.0615
1048166000	59890210		1048.17	59.8902
1048648000	59719530		1048.65	59.7195
1049130000	59551460		1049.13	59.5515
1049612000	59390760		1049.61	59.3908
1050094000	59243880		1050.09	59.2439
1050577000	59116710		1050.58	59.1167
1051059000	59012510		1051.06	59.0125
1051541000	58931240		1051.54	58.9312
1052023000	58870660		1052.02	58.8707
1052505000	58828580		1052.51	58.8286
1052987000	58804870		1052.99	58.8049
1053469000	58802150		1053.47	58.8021
1053952000	58824370		1053.95	58.8244
1054434000	58874650		1054.43	58.8747
1054916000	58953240		1054.92	58.9532
1055398000	59057240		1055.4	59.0572
1055880000	59182040		1055.88	59.182
1056362000	59324150		1056.36	59.3242
1056844000	59483330		1056.84	59.4833
1057327000	59663350		1057.33	59.6634
1057809000	59870450		1057.81	59.8704
1058291000	60110790		1058.29	60.1108
1058773000	60387840		1058.77	60.3878
1059255000	60701430		1059.26	60.7014
1059737000	61048680		1059.74	61.0487
1060219000	61426070		1060.22	61.4261
1060701000	61831180		1060.7	61.8312
1061184000	62263260		1061.18	62.2633
1061666000	62722000		1061.67	62.722
1062148000	63205520		1062.15	63.2055
1062630000	63708690		1062.63	63.7087
1063112000	64223240		1063.11	64.2232
1063594000	64739290		1063.59	64.7393
1064076000	65247860		1064.08	65.2479
1064559000	65742990		1064.56	65.743
1065041000	66222340		1065.04	66.2223
1065523000	66686060		1065.52	66.6861
1066005000	67134930		1066.01	67.1349
1066487000	67568390		1066.49	67.5684
1066969000	67984040		1066.97	67.984
1067451000	68378220		1067.45	68.3782
1067933000	68747740		1067.93	68.7477
1068416000	69091210		1068.42	69.0912
1068898000	69409650		1068.9	69.4096
1069380000	69705640		1069.38	69.7056
1069862000	69982120		1069.86	69.9821
1070344000	70240930		1070.34	70.2409
1070826000	70482540		1070.83	70.4825
1071308000	70706470		1071.31	70.7065
1071791000	70912770		1071.79	70.9128
1072273000	71102740		1072.27	71.1027
1072755000	71279370		1072.76	71.2794
1073237000	71446510		1073.24	71.4465
1073719000	71607820		1073.72	71.6078
1074201000	71765730		1074.2	71.7657
1074683000	71921450		1074.68	71.9214
1075166000	72075680		1075.17	72.0757
1075648000	72229710		1075.65	72.2297
1076130000	72386130		1076.13	72.3861
1076612000	72548390		1076.61	72.5484
1077094000	72719470		1077.09	72.7195
1077576000	72900190		1077.58	72.9002
1078058000	73088230		1078.06	73.0882
1078541000	73278200		1078.54	73.2782
1079023000	73463290		1079.02	73.4633
1079505000	73637230		1079.51	73.6372
1079987000	73796010		1079.99	73.796
1080469000	73938390		1080.47	73.9384
1080951000	74064930		1080.95	74.0649
1081433000	74176730		1081.43	74.1767
1081916000	74274010		1081.92	74.274
1082398000	74355760		1082.4	74.3558
1082880000	74420290		1082.88	74.4203
1083362000	74466740		1083.36	74.4667
1083844000	74495840		1083.84	74.4958
1084326000	74510270		1084.33	74.5103
1084808000	74513730		1084.81	74.5137
1085290000	74509510		1085.29	74.5095
1085773000	74499420		1085.77	74.4994
1086255000	74483450		1086.26	74.4835
1086737000	74460660		1086.74	74.4607
1087219000	74430420		1087.22	74.4304
1087701000	74393620		1087.7	74.3936
1088183000	74352580		1088.18	74.3526
1088665000	74310150		1088.66	74.3101
1089148000	74267970		1089.15	74.268
1089630000	74225300		1089.63	74.2253
1090112000	74178890		1090.11	74.1789
1090594000	74124140		1090.59	74.1241
1091076000	74057130		1091.08	74.0571
1091558000	73976300		1091.56	73.9763
1092040000	73882930		1092.04	73.8829
1092522000	73780350		1092.52	73.7803
1093005000	73672000		1093.01	73.672
1093487000	73559640		1093.49	73.5596
1093969000	73442530		1093.97	73.4425
1094451000	73318120		1094.45	73.3181
1094933000	73183620		1094.93	73.1836
1095415000	73037890		1095.41	73.0379
1095897000	72882370		1095.9	72.8824
1096380000	72720630		1096.38	72.7206
1096862000	72557110		1096.86	72.5571
1097344000	72395260		1097.34	72.3953
1097826000	72236810		1097.83	72.2368
1098308000	72081900		1098.31	72.0819
1098790000	71930450		1098.79	71.9304
1099272000	71783420		1099.27	71.7834
1099755000	71643540		1099.76	71.6435
1100237000	71514690		1100.24	71.5147
1100719000	71400600		1100.72	71.4006
1101201000	71303310		1101.2	71.3033
1101683000	71222900		1101.68	71.2229
1102165000	71157810		1102.16	71.1578
1102647000	71106450		1102.65	71.1064
1103130000	71068320		1103.13	71.0683
1103612000	71044160		1103.61	71.0442
1104094000	71035160		1104.09	71.0352
1104576000	71041340		1104.58	71.0413
1105058000	71060300		1105.06	71.0603
1105540000	71087360		1105.54	71.0874
1106022000	71117030		1106.02	71.117
1106504000	71145290		1106.5	71.1453
1106987000	71171360		1106.99	71.1714
1107469000	71198460		1107.47	71.1985
1107951000	71232410		1107.95	71.2324
1108433000	71279780		1108.43	71.2798
1108915000	71345630		1108.91	71.3456
1109397000	71432850		1109.4	71.4329
1109879000	71542500		1109.88	71.5425
1110362000	71675670		1110.36	71.6757
1110844000	71834930		1110.84	71.8349
1111326000	72024700		1111.33	72.0247
1111808000	72250130		1111.81	72.2501
1112290000	72514960		1112.29	72.515
1112772000	72819540		1112.77	72.8195
1113254000	73160060		1113.25	73.1601
1113736000	73529080		1113.74	73.5291
1114219000	73917670		1114.22	73.9177
1114701000	74317060		1114.7	74.3171
1115183000	74720070		1115.18	74.7201
1115665000	75121060		1115.66	75.1211
1116147000	75515210		1116.15	75.5152
1116629000	75897830		1116.63	75.8978
1117111000	76263960		1117.11	76.264
1117594000	76608920		1117.59	76.6089
1118076000	76929210		1118.08	76.9292
1118558000	77223130		1118.56	77.2231
1119040000	77491070		1119.04	77.4911
1119522000	77734960		1119.52	77.735
1120004000	77957500		1120	77.9575
1120486000	78161450		1120.49	78.1615
1120969000	78349440		1120.97	78.3494
1121451000	78524360		1121.45	78.5244
1121933000	78689930		1121.93	78.6899
1122415000	78851090		1122.41	78.8511
1122897000	79013680		1122.9	79.0137
1123379000	79183650		1123.38	79.1837
1123861000	79365770		1123.86	79.3658
1124344000	79562680		1124.34	79.5627
1124826000	79774570		1124.83	79.7746
1125308000	79999600		1125.31	79.9996
1125790000	80234820		1125.79	80.2348
1126272000	80476910		1126.27	80.4769
1126754000	80722760		1126.75	80.7228
1127236000	80969250		1127.24	80.9693
1127719000	81213170		1127.72	81.2132
1128201000	81451070		1128.2	81.4511
1128683000	81679540		1128.68	81.6795
1129165000	81895770		1129.16	81.8958
1129647000	82098300		1129.65	82.0983
1130129000	82287200		1130.13	82.2872
1130611000	82463960		1130.61	82.464
1131093000	82630870		1131.09	82.6309
1131576000	82790350		1131.58	82.7904
1132058000	82944400		1132.06	82.9444
1132540000	83094460		1132.54	83.0945
1133022000	83241500		1133.02	83.2415
1133504000	83386320		1133.5	83.3863
1133986000	83529490		1133.99	83.5295
1134468000	83671070		1134.47	83.6711
1134951000	83810070		1134.95	83.8101
1135433000	83944240		1135.43	83.9442
1135915000	84070000		1135.91	84.07
1136397000	84183130		1136.4	84.1831
1136879000	84279750		1136.88	84.2798
1137361000	84357190		1137.36	84.3572
1137843000	84414390		1137.84	84.4144
1138325000	84451870		1138.33	84.4519
1138808000	84470940		1138.81	84.4709
1139290000	84473110		1139.29	84.4731
1139772000	84459430		1139.77	84.4594
1140254000	84430240		1140.25	84.4302
1140736000	84385630		1140.74	84.3856
1141218000	84325780		1141.22	84.3258
1141700000	84251480		1141.7	84.2515
1142183000	84164280		1142.18	84.1643
1142665000	84066120		1142.66	84.0661
1143147000	83959130		1143.15	83.9591
1143629000	83845260		1143.63	83.8453
1144111000	83726460		1144.11	83.7265
1144593000	83604850		1144.59	83.6048
1145075000	83483120		1145.08	83.4831
1145557000	83364500		1145.56	83.3645
1146040000	83252300		1146.04	83.2523
1146522000	83148940		1146.52	83.1489
1147004000	83055150		1147	83.0551
1147486000	82969310		1147.49	82.9693
1147968000	82887970		1147.97	82.888
1148450000	82806880		1148.45	82.8069
1148932000	82722240		1148.93	82.7222
1149415000	82632060		1149.41	82.6321
1149897000	82536300		1149.9	82.5363
1150379000	82436490		1150.38	82.4365
1150861000	82334500		1150.86	82.3345
1151343000	82231620		1151.34	82.2316
1151825000	82127910		1151.83	82.1279
1152307000	82022600		1152.31	82.0226
1152790000	81914750		1152.79	81.9147
1153272000	81804220		1153.27	81.8042
1153754000	81691870		1153.75	81.6919
1154236000	81579320		1154.24	81.5793
1154718000	81467900		1154.72	81.4679
1155200000	81358020		1155.2	81.358
1155682000	81248800		1155.68	81.2488
1156165000	81138470		1156.16	81.1385
1156647000	81025600		1156.65	81.0256
1157129000	80910110		1157.13	80.9101
1157611000	80793930		1157.61	80.7939
1158093000	80680780		1158.09	80.6808
1158575000	80575230		1158.58	80.5752
1159057000	80481600		1159.06	80.4816
1159540000	80403210		1159.54	80.4032
1160022000	80342340		1160.02	80.3423
1160504000	80300920		1160.5	80.3009
1160986000	80281170		1160.99	80.2812
1161468000	80286130		1161.47	80.2861
1161950000	80319370		1161.95	80.3194
1162432000	80384070		1162.43	80.3841
1162914000	80482330		1162.91	80.4823
1163397000	80614430		1163.4	80.6144
1163879000	80779170		1163.88	80.7792
1164361000	80974560		1164.36	80.9746
1164843000	81198460		1164.84	81.1985
1165325000	81449040		1165.33	81.449
1165807000	81724430		1165.81	81.7244
1166289000	82022440		1166.29	82.0224
1166772000	82339790		1166.77	82.3398
1167254000	82672530		1167.25	82.6725
1167736000	83016250		1167.74	83.0162
1168218000	83366940		1168.22	83.3669
1168700000	83721420		1168.7	83.7214
1169182000	84077440		1169.18	84.0774
1169664000	84433030		1169.66	84.433
1170146000	84786090		1170.15	84.7861
1170629000	85133770		1170.63	85.1338
1171111000	85472800		1171.11	85.4728
1171593000	85799810		1171.59	85.7998
1172075000	86112250		1172.08	86.1123
1172557000	86408710		1172.56	86.4087
1173039000	86689160		1173.04	86.6892
1173521000	86954370		1173.52	86.9544
1174004000	87205470		1174	87.2055
1174486000	87443260		1174.49	87.4433
1174968000	87667940		1174.97	87.6679
1175450000	87879120		1175.45	87.8791
1175932000	88076280		1175.93	88.0763
1176414000	88259020		1176.41	88.259
1176896000	88427400		1176.9	88.4274
1177379000	88582020		1177.38	88.582
1177861000	88723810		1177.86	88.7238
1178343000	88853860		1178.34	88.8539
1178825000	88973260		1178.83	88.9733
1179307000	89082950		1179.31	89.0829
1179789000	89183770		1179.79	89.1838
1180271000	89276430		1180.27	89.2764
1180754000	89361620		1180.75	89.3616
1181236000	89440010		1181.24	89.44
1181718000	89512060		1181.72	89.5121
1182200000	89578060		1182.2	89.5781
1182682000	89638070		1182.68	89.6381
1183164000	89691960		1183.16	89.692
1183646000	89739460		1183.65	89.7395
1184129000	89780220		1184.13	89.7802
1184611000	89813960		1184.61	89.814
1185093000	89840300		1185.09	89.8403
1185575000	89859020		1185.58	89.859
1186057000	89869870		1186.06	89.8699
1186539000	89872600		1186.54	89.8726
1187021000	89867170		1187.02	89.8672
1187503000	89853740		1187.5	89.8537
1187986000	89832850		1187.99	89.8328
1188468000	89805120		1188.47	89.8051
1188950000	89771440		1188.95	89.7714
1189432000	89732510		1189.43	89.7325
1189914000	89688610		1189.91	89.6886
1190396000	89639640		1190.4	89.6396
1190878000	89585180		1190.88	89.5852
1191361000	89524600		1191.36	89.5246
1191843000	89457590		1191.84	89.4576
1192325000	89384520		1192.33	89.3845
1192807000	89306330		1192.81	89.3063
1193289000	89224610		1193.29	89.2246
1193771000	89141140		1193.77	89.1411
1194253000	89057550		1194.25	89.0576
1194735000	88974880		1194.73	88.9749
1195218000	88893720		1195.22	88.8937
1195700000	88814170		1195.7	88.8142
1196182000	88736210		1196.18	88.7362
1196664000	88659940		1196.66	88.6599
1197146000	88585620		1197.15	88.5856
1197628000	88513740		1197.63	88.5137
1198110000	88444800		1198.11	88.4448
1198593000	88379300		1198.59	88.3793
1199075000	88317620		1199.08	88.3176
1199557000	88260240		1199.56	88.2602
1200039000	88207700		1200.04	88.2077
1200521000	88160540		1200.52	88.1605
1201003000	88119340		1201	88.1193
1201485000	88084440		1201.48	88.0844
1201968000	88055940		1201.97	88.0559
1202450000	88033650		1202.45	88.0336
1202932000	88017400		1202.93	88.0174
1203414000	88007380		1203.41	88.0074
1203896000	88004360		1203.9	88.0044
1204378000	88009830		1204.38	88.0098
1204860000	88026060		1204.86	88.0261
1205343000	88055520		1205.34	88.0555
1205825000	88100760		1205.83	88.1008
1206307000	88163760		1206.31	88.1638
1206789000	88245540		1206.79	88.2455
1207271000	88345890		1207.27	88.3459
1207753000	88463280		1207.75	88.4633
1208235000	88594730		1208.23	88.5947
1208718000	88736260		1208.72	88.7363
1209200000	88883090		1209.2	88.8831
1209682000	89030450		1209.68	89.0305
1210164000	89173870		1210.16	89.1739
1210646000	89309660		1210.65	89.3097
1211128000	89434930		1211.13	89.4349
1211610000	89547660		1211.61	89.5477
1212092000	89646510		1212.09	89.6465
1212575000	89730800		1212.58	89.7308
1213057000	89800510		1213.06	89.8005
1213539000	89856240		1213.54	89.8562
1214021000	89899050		1214.02	89.8991
1214503000	89930340		1214.5	89.9303
1214985000	89951440		1214.98	89.9514
1215467000	89963460		1215.47	89.9635
1215950000	89967080		1215.95	89.9671
1216432000	89962570		1216.43	89.9626
1216914000	89950200		1216.91	89.9502
1217396000	89930280		1217.4	89.9303
1217878000	89903670		1217.88	89.9037
1218360000	89871640		1218.36	89.8716
1218842000	89835830		1218.84	89.8358
1219324000	89797920		1219.32	89.7979
1219807000	89759220		1219.81	89.7592
1220289000	89720380		1220.29	89.7204
1220771000	89681270		1220.77	89.6813
1221253000	89641140		1221.25	89.6411
1221735000	89598920		1221.73	89.5989
1222217000	89553610		1222.22	89.5536
1222699000	89504620		1222.7	89.5046
1223182000	89451940		1223.18	89.4519
1223664000	89396000		1223.66	89.396
1224146000	89337620		1224.15	89.3376
1224628000	89277630		1224.63	89.2776
1225110000	89216930		1225.11	89.2169
1225592000	89156200		1225.59	89.1562
1226074000	89096160		1226.07	89.0962
1226557000	89037420		1226.56	89.0374
1227039000	88980490		1227.04	88.9805
1227521000	88925680		1227.52	88.9257
1228003000	88872920		1228	88.8729
1228485000	88821620		1228.48	88.8216
1228967000	88770880		1228.97	88.7709
1229449000	88719590		1229.45	88.7196
1229932000	88667050		1229.93	88.6671
1230414000	88613120		1230.41	88.6131
1230896000	88558480		1230.9	88.5585
1231378000	88504470		1231.38	88.5045
1231860000	88452770		1231.86	88.4528
1232342000	88405080		1232.34	88.4051
1232824000	88362750		1232.82	88.3628
1233307000	88326740		1233.31	88.3267
1233789000	88297510		1233.79	88.2975
1234271000	88275300		1234.27	88.2753
1234753000	88260150		1234.75	88.2601
1235235000	88251660		1235.23	88.2517
1235717000	88249110		1235.72	88.2491
1236199000	88251240		1236.2	88.2512
1236681000	88256330		1236.68	88.2563
1237164000	88262540		1237.16	88.2625
1237646000	88268150		1237.65	88.2682
1238128000	88271890		1238.13	88.2719
1238610000	88273030		1238.61	88.273
1239092000	88271190		1239.09	88.2712
1239574000	88266210		1239.57	88.2662
1240056000	88257740		1240.06	88.2577
1240539000	88245320		1240.54	88.2453
1241021000	88228490		1241.02	88.2285
1241503000	88207020		1241.5	88.207
1241985000	88181150		1241.98	88.1812
1242467000	88151790		1242.47	88.1518
1242949000	88120290		1242.95	88.1203
1243431000	88088060		1243.43	88.0881
1243913000	88056370		1243.91	88.0564
1244396000	88026060		1244.4	88.0261
1244878000	87997570		1244.88	87.9976
1245360000	87971280		1245.36	87.9713
1245842000	87947700		1245.84	87.9477
1246324000	87927820		1246.32	87.9278
1246806000	87912740		1246.81	87.9127
1247288000	87903660		1247.29	87.9037
1247771000	87901210		1247.77	87.9012
1248253000	87905350		1248.25	87.9053
1248735000	87915320		1248.73	87.9153
1249217000	87929890		1249.22	87.9299
1249699000	87947660		1249.7	87.9477
1250181000	87967480		1250.18	87.9675
1250663000	87988360		1250.66	87.9884
1251146000	88009650		1251.15	88.0096
1251628000	88030580		1251.63	88.0306
1252110000	88050340		1252.11	88.0503
1252592000	88067910		1252.59	88.0679
1253074000	88082330		1253.07	88.0823
1253556000	88092870		1253.56	88.0929
1254038000	88099170		1254.04	88.0992
1254521000	88101310		1254.52	88.1013
1255003000	88099670		1255	88.0997
1255485000	88094670		1255.48	88.0947
1255967000	88086750		1255.97	88.0867
1256449000	88076110		1256.45	88.0761
1256931000	88062970		1256.93	88.063
1257413000	88047480		1257.41	88.0475
1257896000	88029920		1257.9	88.0299
1258378000	88010710		1258.38	88.0107
1258860000	87990220		1258.86	87.9902
1259342000	87968690		1259.34	87.9687
1259824000	87946120		1259.82	87.9461
1260306000	87922420		1260.31	87.9224
1260788000	87897530		1260.79	87.8975
1261270000	87871670		1261.27	87.8717
1261753000	87845310		1261.75	87.8453
1262235000	87819180		1262.23	87.8192
1262717000	87793880		1262.72	87.7939
1263199000	87769700		1263.2	87.7697
1263681000	87746500		1263.68	87.7465
1264163000	87723630		1264.16	87.7236
1264645000	87700390		1264.64	87.7004
1265128000	87676100		1265.13	87.6761
1265610000	87650380		1265.61	87.6504
1266092000	87623150		1266.09	87.6231
1266574000	87594350		1266.57	87.5944
1267056000	87563770		1267.06	87.5638
1267538000	87530910		1267.54	87.5309
1268020000	87495000		1268.02	87.495
1268502000	87455270		1268.5	87.4553
1268985000	87411100		1268.98	87.4111
1269467000	87362360		1269.47	87.3624
1269949000	87309360		1269.95	87.3094
1270431000	87252740		1270.43	87.2527
1270913000	87193370		1270.91	87.1934
1271395000	87132170		1271.39	87.1322
1271877000	87070110		1271.88	87.0701
1272360000	87008220		1272.36	87.0082
1272842000	86947780		1272.84	86.9478
1273324000	86890200		1273.32	86.8902
1273806000	86836750		1273.81	86.8367
1274288000	86788400		1274.29	86.7884
1274770000	86745290		1274.77	86.7453
1275252000	86706800		1275.25	86.7068
1275734000	86671530		1275.73	86.6715
1276217000	86637730		1276.22	86.6377
1276699000	86603970		1276.7	86.604
1277181000	86569340		1277.18	86.5693
1277663000	86533800		1277.66	86.5338
1278145000	86498170		1278.14	86.4982
1278627000	86463970		1278.63	86.464
1279109000	86433130		1279.11	86.4331
1279592000	86407820		1279.59	86.4078
1280074000	86390300		1280.07	86.3903
1280556000	86382510		1280.56	86.3825
1281038000	86385990		1281.04	86.386
1281520000	86401350		1281.52	86.4013
1282002000	86427990		1282	86.428
1282484000	86464000		1282.48	86.464
1282967000	86506430		1282.97	86.5064
1283449000	86551890		1283.45	86.5519
1283931000	86597120		1283.93	86.5971
1284413000	86639610		1284.41	86.6396
1284895000	86677850		1284.89	86.6779
1285377000	86711080		1285.38	86.7111
1285859000	86739090		1285.86	86.7391
1286342000	86761710		1286.34	86.7617
1286824000	86778680		1286.82	86.7787
1287306000	86789560		1287.31	86.7896
1287788000	86794070		1287.79	86.7941
1288270000	86792300		1288.27	86.7923
1288752000	86784900		1288.75	86.7849
1289234000	86772840		1289.23	86.7728
1289717000	86757550		1289.72	86.7575
1290199000	86740260		1290.2	86.7403
1290681000	86722150		1290.68	86.7221
1291163000	86704120		1291.16	86.7041
1291645000	86687100		1291.64	86.6871
1292127000	86671880		1292.13	86.6719
1292609000	86659070		1292.61	86.6591
1293091000	86648790		1293.09	86.6488
1293574000	86640250		1293.57	86.6402
1294056000	86631710		1294.06	86.6317
1294538000	86620550		1294.54	86.6205
1295020000	86603850		1295.02	86.6038
1295502000	86579120		1295.5	86.5791
1295984000	86544830		1295.98	86.5448
1296466000	86500780		1296.47	86.5008
1296949000	86447800		1296.95	86.4478
1297431000	86387150		1297.43	86.3872
1297913000	86319940		1297.91	86.3199
1298395000	86246480		1298.39	86.2465
1298877000	86166340		1298.88	86.1663
1299359000	86078710		1299.36	86.0787
1299841000	85982830		1299.84	85.9828
1300323000	85878590		1300.32	85.8786
1300806000	85766570		1300.81	85.7666
1301288000	85647780		1301.29	85.6478
1301770000	85523270		1301.77	85.5233
1302252000	85393650		1302.25	85.3936
1302734000	85259080		1302.73	85.2591
1303216000	85119320		1303.22	85.1193
1303698000	84974220		1303.7	84.9742
1304181000	84824030		1304.18	84.824
1304663000	84669400		1304.66	84.6694
1305145000	84511220		1305.14	84.5112
1305627000	84350170		1305.63	84.3502
1306109000	84186730		1306.11	84.1867
1306591000	84021120		1306.59	84.0211
1307073000	83853790		1307.07	83.8538
1307556000	83685780		1307.56	83.6858
1308038000	83518750		1308.04	83.5187
1308520000	83354720		1308.52	83.3547
1309002000	83195580		1309	83.1956
1309484000	83042400		1309.48	83.0424
1309966000	82895540		1309.97	82.8955
1310448000	82754900		1310.45	82.7549
1310931000	82620930		1310.93	82.6209
1311413000	82495270		1311.41	82.4953
1311895000	82380980		1311.89	82.381
1312377000	82282120		1312.38	82.2821
1312859000	82202610		1312.86	82.2026
1313341000	82145180		1313.34	82.1452
1313823000	82110760		1313.82	82.1108
1314306000	82098650		1314.31	82.0987
1314788000	82107510		1314.79	82.1075
1315270000	82136090		1315.27	82.1361
1315752000	82183980		1315.75	82.184
1316234000	82251180		1316.23	82.2512
1316716000	82337610		1316.72	82.3376
1317198000	82442190		1317.2	82.4422
1317680000	82562770		1317.68	82.5628
1318163000	82696190		1318.16	82.6962
1318645000	82839130		1318.64	82.8391
1319127000	82988610		1319.13	82.9886
1319609000	83142320		1319.61	83.1423
1320091000	83298370		1320.09	83.2984
1320573000	83454810		1320.57	83.4548
1321055000	83609270		1321.06	83.6093
1321538000	83758940		1321.54	83.7589
1322020000	83901010		1322.02	83.901
1322502000	84033280		1322.5	84.0333
1322984000	84154410		1322.98	84.1544
1323466000	84264050		1323.47	84.264
1323948000	84362300		1323.95	84.3623
1324430000	84449160		1324.43	84.4492
1324912000	84524090		1324.91	84.5241
1325395000	84585850		1325.39	84.5858
1325877000	84632900		1325.88	84.6329
1326359000	84664000		1326.36	84.664
1326841000	84678740		1326.84	84.6787
1327323000	84677730		1327.32	84.6777
1327805000	84662360		1327.81	84.6624
1328287000	84634330		1328.29	84.6343
1328770000	84595180		1328.77	84.5952
1329252000	84545880		1329.25	84.5459
1329734000	84487170		1329.73	84.4872
1330216000	84420040		1330.22	84.42
1330698000	84346240		1330.7	84.3462
1331180000	84268650		1331.18	84.2686
1331662000	84190990		1331.66	84.191
1332145000	84117110		1332.14	84.1171
1332627000	84050420		1332.63	84.0504
1333109000	83993290		1333.11	83.9933
1333591000	83947280		1333.59	83.9473
1334073000	83913510		1334.07	83.9135
1334555000	83893140		1334.56	83.8931
1335037000	83887570		1335.04	83.8876
1335520000	83897980		1335.52	83.898
1336002000	83924770		1336	83.9248
1336484000	83967190		1336.48	83.9672
1336966000	84023130		1336.97	84.0231
1337448000	84090040		1337.45	84.09
1337930000	84165530		1337.93	84.1655
1338412000	84248240		1338.41	84.2482
1338895000	84337870		1338.89	84.3379
1339377000	84434620		1339.38	84.4346
1339859000	84538330		1339.86	84.5383
1340341000	84647880		1340.34	84.6479
1340823000	84761290		1340.82	84.7613
1341305000	84876500		1341.31	84.8765
1341787000	84992220		1341.79	84.9922
1342269000	85108320		1342.27	85.1083
1342752000	85225470		1342.75	85.2255
1343234000	85344380		1343.23	85.3444
1343716000	85464900		1343.72	85.4649
1344198000	85585440		1344.2	85.5854
1344680000	85703040		1344.68	85.703
1345162000	85814220		1345.16	85.8142
1345644000	85915880		1345.64	85.9159
1346127000	86006200		1346.13	86.0062
1346609000	86084670		1346.61	86.0847
1347091000	86151770		1347.09	86.1518
1347573000	86208140		1347.57	86.2081
1348055000	86253910		1348.06	86.2539
1348537000	86288660		1348.54	86.2887
1349019000	86311500		1349.02	86.3115
1349501000	86321900		1349.5	86.3219
1349984000	86320050		1349.98	86.32
1350466000	86307240		1350.47	86.3072
1350948000	86285350		1350.95	86.2853
1351430000	86256480		1351.43	86.2565
1351912000	86222370		1351.91	86.2224
1352394000	86184200		1352.39	86.1842
1352876000	86142850		1352.88	86.1428
1353359000	86099300		1353.36	86.0993
1353841000	86055010		1353.84	86.055
1354323000	86012030		1354.32	86.012
1354805000	85972330		1354.81	85.9723
1355287000	85937230		1355.29	85.9372
1355769000	85906710		1355.77	85.9067
1356251000	85879390		1356.25	85.8794
1356734000	85853060		1356.73	85.8531
1357216000	85825730		1357.22	85.8257
1357698000	85796420		1357.7	85.7964
1358180000	85765690		1358.18	85.7657
1358662000	85735260		1358.66	85.7353
1359144000	85707410		1359.14	85.7074
1359626000	85684200		1359.63	85.6842
1360109000	85667110		1360.11	85.6671
1360591000	85656910		1360.59	85.6569
1361073000	85654360		1361.07	85.6544
1361555000	85660380		1361.56	85.6604
1362037000	85676020		1362.04	85.676
1362519000	85701690		1362.52	85.7017
1363001000	85736140		1363	85.7361
1363484000	85775990		1363.48	85.776
1363966000	85816330		1363.97	85.8163
1364448000	85852070		1364.45	85.8521
1364930000	85879480		1364.93	85.8795
1365412000	85897030		1365.41	85.897
1365894000	85905330		1365.89	85.9053
1366376000	85906470		1366.38	85.9065
1366858000	85903240		1366.86	85.9032
1367341000	85898260		1367.34	85.8983
1367823000	85893630		1367.82	85.8936
1368305000	85890960		1368.31	85.891
1368787000	85891750		1368.79	85.8918
1369269000	85897840		1369.27	85.8978
1369751000	85911540		1369.75	85.9115
1370233000	85935240		1370.23	85.9352
1370716000	85970950		1370.72	85.971
1371198000	86019870		1371.2	86.0199
1371680000	86082290		1371.68	86.0823
1372162000	86158110		1372.16	86.1581
1372644000	86247080		1372.64	86.2471
1373126000	86348880		1373.13	86.3489
1373608000	86462820		1373.61	86.4628
1374090000	86586800		1374.09	86.5868
1374573000	86717030		1374.57	86.717
1375055000	86848400		1375.06	86.8484
1375537000	86975930		1375.54	86.9759
1376019000	87096640		1376.02	87.0966
1376501000	87210210		1376.5	87.2102
1376983000	87318830		1376.98	87.3188
1377465000	87426160		1377.46	87.4262
1377948000	87535640		1377.95	87.5356
1378430000	87649190		1378.43	87.6492
1378912000	87766400		1378.91	87.7664
1379394000	87884830		1379.39	87.8848
1379876000	88001240		1379.88	88.0012
1380358000	88113090		1380.36	88.1131
1380840000	88219440		1380.84	88.2194
1381323000	88320950		1381.32	88.3209
1381805000	88419040		1381.81	88.419
1382287000	88514780		1382.29	88.5148
1382769000	88608180		1382.77	88.6082
1383251000	88698140		1383.25	88.6981
1383733000	88783060		1383.73	88.7831
1384215000	88861850		1384.21	88.8619
1384698000	88934320		1384.7	88.9343
1385180000	89001530		1385.18	89.0015
1385662000	89064800		1385.66	89.0648
1386144000	89125250		1386.14	89.1252
1386626000	89183030		1386.63	89.183
1387108000	89237080		1387.11	89.2371
1387590000	89285650		1387.59	89.2857
1388073000	89327150		1388.07	89.3272
1388555000	89360980		1388.56	89.361
1389037000	89387620		1389.04	89.3876
1389519000	89408160		1389.52	89.4082
1390001000	89423900		1390	89.4239
1390483000	89435840		1390.48	89.4358
1390965000	89444730		1390.96	89.4447
1391447000	89451030		1391.45	89.451
1391930000	89455290		1391.93	89.4553
1392412000	89457980		1392.41	89.458
1392894000	89459500		1392.89	89.4595
1393376000	89459870		1393.38	89.4599
1393858000	89458530		1393.86	89.4585
1394340000	89454380		1394.34	89.4544
1394822000	89446380		1394.82	89.4464
1395305000	89434010		1395.31	89.434
1395787000	89418030		1395.79	89.418
1396269000	89400040		1396.27	89.4
1396751000	89382160		1396.75	89.3822
1397233000	89366110		1397.23	89.3661
1397715000	89352910		1397.71	89.3529
1398197000	89342380		1398.2	89.3424
1398679000	89333380		1398.68	89.3334
1399162000	89324230		1399.16	89.3242
1399644000	89313320		1399.64	89.3133
1400126000	89299870		1400.13	89.2999
1400608000	89283950		1400.61	89.284
1401090000	89266140		1401.09	89.2661
1401572000	89247150		1401.57	89.2472
1402054000	89227310		1402.05	89.2273
1402537000	89206560		1402.54	89.2066
1403019000	89184650		1403.02	89.1847
1403501000	89161450		1403.5	89.1615
1403983000	89137150		1403.98	89.1372
1404465000	89112360		1404.46	89.1124
1404947000	89087660		1404.95	89.0877
1405429000	89063510		1405.43	89.0635
1405911000	89039680		1405.91	89.0397
1406394000	89015630		1406.39	89.0156
1406876000	88990640		1406.88	88.9906
1407358000	88964450		1407.36	88.9644
1407840000	88937320		1407.84	88.9373
1408322000	88910060		1408.32	88.9101
1408804000	88883470		1408.8	88.8835
1409286000	88857990		1409.29	88.858
1409769000	88833240		1409.77	88.8332
1410251000	88808020		1410.25	88.808
1410733000	88780740		1410.73	88.7807
1411215000	88749920		1411.21	88.7499
1411697000	88714830		1411.7	88.7148
1412179000	88675570		1412.18	88.6756
1412661000	88632860		1412.66	88.6329
1413144000	88587490		1413.14	88.5875
1413626000	88539840		1413.63	88.5398
1414108000	88489840		1414.11	88.4898
1414590000	88437100		1414.59	88.4371
1415072000	88381290		1415.07	88.3813
1415554000	88322520		1415.55	88.3225
1416036000	88261210		1416.04	88.2612
1416519000	88197670		1416.52	88.1977
1417001000	88131640		1417	88.1316
1417483000	88061780		1417.48	88.0618
1417965000	87985890		1417.96	87.9859
1418447000	87902010		1418.45	87.902
1418929000	87810100		1418.93	87.8101
1419411000	87713260		1419.41	87.7133
1419894000	87617000		1419.89	87.617
1420376000	87526620		1420.38	87.5266
1420858000	87444980		1420.86	87.445
1421340000	87371860		1421.34	87.3719
1421822000	87305120		1421.82	87.3051
1422304000	87241840		1422.3	87.2418
1422786000	87179870		1422.79	87.1799
1423268000	87118610		1423.27	87.1186
1423751000	87059290		1423.75	87.0593
1424233000	87004330		1424.23	87.0043
1424715000	86956060		1424.71	86.9561
1425197000	86915470		1425.2	86.9155
1425679000	86881870		1425.68	86.8819
1426161000	86853720		1426.16	86.8537
1426643000	86829810		1426.64	86.8298
1427126000	86810320		1427.13	86.8103
1427608000	86796950		1427.61	86.7969
1428090000	86792500		1428.09	86.7925
1428572000	86799510		1428.57	86.7995
1429054000	86819180		1429.05	86.8192
1429536000	86850750		1429.54	86.8508
1430018000	86891820		1430.02	86.8918
1430500000	86939830		1430.5	86.9398
1430983000	86993090		1430.98	86.9931
1431465000	87050970		1431.46	87.051
1431947000	87113510		1431.95	87.1135
1432429000	87180420		1432.43	87.1804
1432911000	87250670		1432.91	87.2507
1433393000	87322780		1433.39	87.3228
1433875000	87395550		1433.88	87.3956
1434358000	87469140		1434.36	87.4691
1434840000	87545490		1434.84	87.5455
1435322000	87627960		1435.32	87.628
1435804000	87719700		1435.8	87.7197
1436286000	87821030		1436.29	87.821
1436768000	87927370		1436.77	87.9274
1437250000	88030260		1437.25	88.0303
1437733000	88121400		1437.73	88.1214
1438215000	88196720		1438.21	88.1967
1438697000	88256900		1438.7	88.2569
1439179000	88305770		1439.18	88.3058
1439661000	88347830		1439.66	88.3478
1440143000	88386740		1440.14	88.3867
1440625000	88424430		1440.62	88.4244
1441108000	88461100		1441.11	88.4611
1441590000	88495610		1441.59	88.4956
1442072000	88526470		1442.07	88.5265
1442554000	88552700		1442.55	88.5527
1443036000	88574400		1443.04	88.5744
1443518000	88592620		1443.52	88.5926
1444000000	88608760		1444	88.6088
1444483000	88623940		1444.48	88.6239
1444965000	88638600		1444.96	88.6386
1445447000	88652530		1445.45	88.6525
1445929000	88665280		1445.93	88.6653
1446411000	88676510		1446.41	88.6765
1446893000	88686410		1446.89	88.6864
1447375000	88695500		1447.38	88.6955
1447857000	88704260		1447.86	88.7043
1448340000	88712780		1448.34	88.7128
1448822000	88720480		1448.82	88.7205
1449304000	88726700		1449.3	88.7267
1449786000	88731100		1449.79	88.7311
1450268000	88734100		1450.27	88.7341
1450750000	88736980		1450.75	88.737
1451232000	88741330		1451.23	88.7413
1451715000	88748480		1451.71	88.7485
1452197000	88758810		1452.2	88.7588
1452679000	88771610		1452.68	88.7716
1453161000	88785390		1453.16	88.7854
1453643000	88798950		1453.64	88.799
1454125000	88812060		1454.12	88.8121
1454607000	88826250		1454.61	88.8263
1455089000	88844740		1455.09	88.8447
1455572000	88872040		1455.57	88.872
1456054000	88912230		1456.05	88.9122
1456536000	88966460		1456.54	88.9665
1457018000	89030700		1457.02	89.0307
1457500000	89096850		1457.5	89.0969
1457982000	89157540		1457.98	89.1575
1458464000	89210370		1458.46	89.2104
1458947000	89257470		1458.95	89.2575
1459429000	89302510		1459.43	89.3025
1459911000	89348340		1459.91	89.3483
1460393000	89396030		1460.39	89.396
1460875000	89445290		1460.88	89.4453
1461357000	89495520		1461.36	89.4955
1461839000	89546840		1461.84	89.5468
1462322000	89600360		1462.32	89.6004
1462804000	89658260		1462.8	89.6583
1463286000	89722960		1463.29	89.723
1463768000	89795790		1463.77	89.7958
1464250000	89875760		1464.25	89.8758
1464732000	89959240		1464.73	89.9592
1465214000	90041070		1465.21	90.0411
1465697000	90116970		1465.7	90.117
1466179000	90185130		1466.18	90.1851
1466661000	90246320		1466.66	90.2463
1467143000	90302500		1467.14	90.3025
1467625000	90355440		1467.62	90.3554
1468107000	90405960		1468.11	90.406
1468589000	90453860		1468.59	90.4539
1469072000	90498720		1469.07	90.4987
1469554000	90540410		1469.55	90.5404
1470036000	90579690		1470.04	90.5797
1470518000	90618030		1470.52	90.618
1471000000	90657420		1471	90.6574
1471482000	90699380		1471.48	90.6994
1471964000	90744250		1471.96	90.7442
1472446000	90790750		1472.45	90.7908
1472929000	90836820		1472.93	90.8368
1473411000	90880930		1473.41	90.8809
1473893000	90922820		1473.89	90.9228
1474375000	90963390		1474.38	90.9634
1474857000	91003280		1474.86	91.0033
1475339000	91042100		1475.34	91.0421
1475821000	91078050		1475.82	91.0781
1476304000	91108580		1476.3	91.1086
1476786000	91131400		1476.79	91.1314
1477268000	91145670		1477.27	91.1457
1477750000	91152370		1477.75	91.1524
1478232000	91153990		1478.23	91.154
1478714000	91153540		1478.71	91.1535
1479196000	91153750		1479.2	91.1538
1479678000	91156750		1479.68	91.1568
1480161000	91164140		1480.16	91.1641
1480643000	91177150		1480.64	91.1771
1481125000	91196730		1481.12	91.1967
1481607000	91223600		1481.61	91.2236
1482089000	91257690		1482.09	91.2577
1482571000	91298250		1482.57	91.2982
1483053000	91343700		1483.05	91.3437
1483536000	91392110		1483.54	91.3921
1484018000	91441660		1484.02	91.4417
1484500000	91490940		1484.5	91.4909
1484982000	91539180		1484.98	91.5392
1485464000	91586210		1485.46	91.5862
1485946000	91632070		1485.95	91.6321
1486428000	91676860		1486.43	91.6769
1486911000	91720210		1486.91	91.7202
1487393000	91761450		1487.39	91.7614
1487875000	91799790		1487.88	91.7998
[truncated: 5,211 more rows]

## Sheet: Black Fenton treated
CSV-file values			values FTIR spectrum
X	Y		wavenumber (cm-1)	transmission (%)
525047200	67499300		525.047	67.4993
525529400	67482140		525.529	67.4821
526011500	67482900		526.011	67.4829
526493700	67507660		526.494	67.5077
526975800	67549390		526.976	67.5494
527457900	67593610		527.458	67.5936
527940100	67627360		527.94	67.6274
528422200	67646150		528.422	67.6462
528904300	67655260		528.904	67.6553
529386500	67665420		529.386	67.6654
529868600	67685930		529.869	67.6859
530350700	67719070		530.351	67.7191
530832900	67759300		530.833	67.7593
531315000	67796830		531.315	67.7968
531797100	67824430		531.797	67.8244
532279300	67841930		532.279	67.8419
532761400	67856510		532.761	67.8565
533243500	67877890		533.244	67.8779
533725700	67911460		533.726	67.9115
534207800	67953000		534.208	67.953
534689900	67989140		534.69	67.9891
535172100	68002570		535.172	68.0026
535654200	67980670		535.654	67.9807
536136400	67921390		536.136	67.9214
536618500	67834820		536.619	67.8348
537100600	67738340		537.101	67.7383
537582800	67648890		537.583	67.6489
538064900	67575490		538.065	67.5755
538547100	67517340		538.547	67.5173
539029200	67466450		539.029	67.4664
539511400	67414680		539.511	67.4147
539993500	67358990		539.994	67.359
540475600	67303340		540.476	67.3033
540957800	67255230		540.958	67.2552
541439900	67219750		541.44	67.2198
541922000	67194380		541.922	67.1944
542404200	67168690		542.404	67.1687
542886300	67128270		542.886	67.1283
543368400	67062200		543.368	67.0622
543850600	66968250		543.851	66.9682
544332700	66854700		544.333	66.8547
544814800	66735930		544.815	66.7359
545297000	66625790		545.297	66.6258
545779100	66530700		545.779	66.5307
546261200	66447760		546.261	66.4478
546743400	66367770		546.743	66.3678
547225500	66282380		547.226	66.2824
547707600	66189740		547.708	66.1897
548189800	66096500		548.19	66.0965
548671900	66014250		548.672	66.0143
549154100	65952790		549.154	65.9528
549636200	65913720		549.636	65.9137
550118300	65888600		550.118	65.8886
550600500	65861980		550.601	65.862
551082600	65818530		551.083	65.8185
551564800	65749370		551.565	65.7494
552046900	65655310		552.047	65.6553
552529100	65544570		552.529	65.5446
553011200	65427760		553.011	65.4278
553493300	65312130		553.493	65.3121
553975500	65199480		553.976	65.1995
554457600	65087700		554.458	65.0877
554939700	64975970		554.94	64.976
555421900	64868750		555.422	64.8688
555904000	64777660		555.904	64.7777
556386100	64718280		556.386	64.7183
556868300	64704740		556.868	64.7047
557350400	64744090		557.35	64.7441
557832500	64834440		557.832	64.8344
558314700	64966870		558.315	64.9669
558796800	65130320		558.797	65.1303
559278900	65315890		559.279	65.3159
559761100	65518880		559.761	65.5189
560243200	65737030		560.243	65.737
560725300	65967480		560.725	65.9675
561207500	66204160		561.207	66.2042
561689600	66438180		561.69	66.4382
562171800	66660900		562.172	66.6609
562653900	66868340		562.654	66.8683
563136000	67063670		563.136	67.0637
563618200	67256640		563.618	67.2566
564100300	67459330		564.1	67.4593
564582500	67680300		564.582	67.6803
565064600	67920030		565.065	67.92
565546800	68170050		565.547	68.1701
566028900	68415860		566.029	68.4159
566511000	68642580		566.511	68.6426
566993200	68839480		566.993	68.8395
567475300	69002880		567.475	69.0029
567957400	69134900		567.957	69.1349
568439600	69240520		568.44	69.2405
568921700	69323720		568.922	69.3237
569403800	69386090		569.404	69.3861
569886000	69427400		569.886	69.4274
570368100	69448240		570.368	69.4482
570850200	69452420		570.85	69.4524
571332400	69447360		571.332	69.4474
571814500	69442080		571.814	69.4421
572296600	69444070		572.297	69.4441
572778800	69456410		572.779	69.4564
573260900	69477520		573.261	69.4775
573743000	69502820		573.743	69.5028
574225200	69528050		574.225	69.528
574707300	69551510		574.707	69.5515
575189500	69574620		575.189	69.5746
575671600	69599900		575.672	69.5999
576153700	69628040		576.154	69.628
576635900	69655940		576.636	69.6559
577118000	69677350		577.118	69.6774
577600200	69685710		577.6	69.6857
578082300	69678030		578.082	69.678
578564500	69656680		578.564	69.6567
579046600	69629230		579.047	69.6292
579528700	69604870		579.529	69.6049
580010900	69590360		580.011	69.5904
580493000	69586620		580.493	69.5866
580975100	69588620		580.975	69.5886
581457300	69588430		581.457	69.5884
581939400	69579850		581.939	69.5798
582421500	69562000		582.422	69.562
582903700	69540080		582.904	69.5401
583385800	69522440		583.386	69.5224
583867900	69516300		583.868	69.5163
584350100	69523480		584.35	69.5235
584832200	69539310		584.832	69.5393
585314300	69554290		585.314	69.5543
585796500	69558540		585.797	69.5585
586278600	69545790		586.279	69.5458
586760700	69515790		586.761	69.5158
587242900	69473560		587.243	69.4736
587725000	69426730		587.725	69.4267
588207200	69382220		588.207	69.3822
588689300	69344600		588.689	69.3446
589171400	69315930		589.171	69.3159
589653600	69297250		589.654	69.2973
590135700	69289920		590.136	69.2899
590617900	69295770		590.618	69.2958
591100000	69315650		591.1	69.3157
591582200	69347840		591.582	69.3478
592064300	69387040		592.064	69.387
592546400	69425720		592.546	69.4257
593028600	69456960		593.029	69.457
593510700	69477680		593.511	69.4777
593992800	69489970		593.993	69.49
594475000	69500050		594.475	69.5001
594957100	69515090		594.957	69.5151
595439200	69539380		595.439	69.5394
595921400	69571920		595.921	69.5719
596403500	69607090		596.404	69.6071
596885600	69637280		596.886	69.6373
597367800	69657180		597.368	69.6572
597849900	69666150		597.85	69.6662
598332000	69668670		598.332	69.6687
598814200	69671580		598.814	69.6716
599296300	69680530		599.296	69.6805
599778400	69696730		599.778	69.6967
600260600	69716740		600.261	69.7167
600742700	69734480		600.743	69.7345
601224900	69745000		601.225	69.745
601707000	69747100		601.707	69.7471
602189100	69744040		602.189	69.744
602671300	69741230		602.671	69.7412
603153400	69742870		603.153	69.7429
603635600	69749260		603.636	69.7493
604117700	69756290		604.118	69.7563
604599900	69757500		604.6	69.7575
605082000	69747680		605.082	69.7477
605564100	69725760		605.564	69.7258
606046300	69695870		606.046	69.6959
606528400	69665490		606.528	69.6655
607010500	69642380		607.01	69.6424
607492700	69631430		607.493	69.6314
607974800	69633380		607.975	69.6334
608456900	69645710		608.457	69.6457
608939100	69665040		608.939	69.665
609421200	69689060		609.421	69.6891
609903300	69717290		609.903	69.7173
610385500	69749900		610.385	69.7499
610867600	69785780		610.868	69.7858
611349700	69821160		611.35	69.8212
611831900	69850310		611.832	69.8503
612314000	69867800		612.314	69.8678
612796100	69871830		612.796	69.8718
613278300	69866220		613.278	69.8662
613760400	69860220		613.76	69.8602
614242600	69865830		614.243	69.8658
614724700	69893780		614.725	69.8938
615206800	69949970		615.207	69.95
615689000	70034230		615.689	70.0342
616171100	70141310		616.171	70.1413
616653300	70264030		616.653	70.264
617135400	70396260		617.135	70.3963
617617600	70534870		617.618	70.5349
618099700	70679290		618.1	70.6793
618581800	70829760		618.582	70.8298
619064000	70985110		619.064	70.9851
619546100	71142140		619.546	71.1421
620028200	71296180		620.028	71.2962
620510400	71443130		620.51	71.4431
620992500	71580810		620.992	71.5808
621474600	71709760		621.475	71.7098
621956800	71831870		621.957	71.8319
622438900	71948670		622.439	71.9487
622921000	72059650		622.921	72.0597
623403200	72162040		623.403	72.162
623885300	72252270		623.885	72.2523
624367400	72328250		624.367	72.3282
624849600	72391090		624.85	72.3911
625331700	72445280		625.332	72.4453
625813800	72497060		625.814	72.4971
626296000	72551360		626.296	72.5514
626778100	72609650		626.778	72.6097
627260300	72669400		627.26	72.6694
627742400	72725740		627.742	72.7257
628224500	72774610		628.225	72.7746
628706700	72815410		628.707	72.8154
629188800	72852240		629.189	72.8522
629671000	72892610		629.671	72.8926
630153100	72944610		630.153	72.9446
630635300	73013700		630.635	73.0137
631117400	73100890		631.117	73.1009
631599500	73202740		631.6	73.2027
632081700	73313400		632.082	73.3134
632563800	73427080		632.564	73.4271
633045900	73540040		633.046	73.54
633528100	73650890		633.528	73.6509
634010200	73759800		634.01	73.7598
634492300	73866650		634.492	73.8667
634974500	73969990		634.975	73.97
635456600	74067020		635.457	74.067
635938700	74154710		635.939	74.1547
636420900	74231340		636.421	74.2313
636903000	74297570		636.903	74.2976
637385100	74356220		637.385	74.3562
637867300	74411280		637.867	74.4113
638349400	74466160		638.349	74.4662
638831500	74522720		638.832	74.5227
639313700	74581060		639.314	74.5811
639795800	74640240		639.796	74.6402
640278000	74699110		640.278	74.6991
640760100	74757190		640.76	74.7572
641242200	74814270		641.242	74.8143
641724400	74869950		641.724	74.87
642206500	74922850		642.207	74.9228
642688700	74970870		642.689	74.9709
643170800	75011670		643.171	75.0117
643653000	75044180		643.653	75.0442
644135100	75069270		644.135	75.0693
644617200	75089890		644.617	75.0899
645099400	75109680		645.099	75.1097
645581500	75131330		645.582	75.1313
646063600	75154970		646.064	75.155
646545800	75178030		646.546	75.178
647027900	75196250		647.028	75.1963
647510000	75205820		647.51	75.2058
647992200	75205270		647.992	75.2053
648474300	75196470		648.474	75.1965
648956400	75183660		648.956	75.1837
649438600	75171570		649.439	75.1716
649920700	75162860		649.921	75.1629
650402800	75157010		650.403	75.157
650885000	75150280		650.885	75.1503
651367100	75137290		651.367	75.1373
651849200	75112750		651.849	75.1128
652331400	75073020		652.331	75.073
652813500	75016390		652.813	75.0164
653295700	74942570		653.296	74.9426
653777800	74851980		653.778	74.852
654259900	74745290		654.26	74.7453
654742100	74623630		654.742	74.6236
655224200	74489540		655.224	74.4895
655706400	74347320		655.706	74.3473
656188500	74202640		656.188	74.2026
656670700	74061520		656.671	74.0615
657152800	73928630		657.153	73.9286
657634900	73806590		657.635	73.8066
658117100	73696140		658.117	73.6961
658599200	73597180		658.599	73.5972
659081300	73510250		659.081	73.5102
659563500	73436990		659.563	73.437
660045600	73379910		660.046	73.3799
660527700	73340970		660.528	73.341
661009900	73320350		661.01	73.3204
661492000	73315960		661.492	73.316
661974100	73324210		661.974	73.3242
662456300	73341100		662.456	73.3411
662938400	73363860		662.938	73.3639
663420500	73391430		663.42	73.3914
663902700	73424350		663.903	73.4244
664384800	73463910		664.385	73.4639
664866900	73511380		664.867	73.5114
665349100	73568220		665.349	73.5682
665831200	73637040		665.831	73.637
666313400	73722950		666.313	73.7229
666795500	73834740		666.795	73.8347
667277600	73982830		667.278	73.9828
667759800	74171890		667.76	74.1719
668241900	74390220		668.242	74.3902
668724100	74609880		668.724	74.6099
669206200	74803590		669.206	74.8036
669688400	74961020		669.688	74.961
670170500	75088140		670.17	75.0881
670652600	75198000		670.653	75.198
671134800	75303540		671.135	75.3035
671616900	75414920		671.617	75.4149
672099000	75538410		672.099	75.5384
672581200	75676150		672.581	75.6762
673063300	75826280		673.063	75.8263
673545400	75984310		673.545	75.9843
674027600	76145300		674.028	76.1453
674509700	76305730		674.51	76.3057
674991800	76464430		674.992	76.4644
675474000	76621730		675.474	76.6217
675956100	76777820		675.956	76.7778
676438200	76931360		676.438	76.9314
676920400	77079090		676.92	77.0791
677402500	77217060		677.403	77.2171
677884600	77342160		677.885	77.3422
678366800	77453870		678.367	77.4539
678848900	77554370		678.849	77.5544
679331100	77648100		679.331	77.6481
679813200	77739890		679.813	77.7399
680295300	77833490		680.295	77.8335
680777500	77930320		680.778	77.9303
681259600	78029340		681.26	78.0293
681741800	78127580		681.742	78.1276
682223900	78221310		682.224	78.2213
682706100	78306740		682.706	78.3067
683188200	78380740		683.188	78.3807
683670300	78440940		683.67	78.4409
684152500	78486020		684.153	78.486
684634600	78515910		684.635	78.5159
685116700	78532170		685.117	78.5322
685598900	78537710		685.599	78.5377
686081000	78536680		686.081	78.5367
686563100	78533500		686.563	78.5335
687045300	78532090		687.045	78.5321
687527400	78534860		687.527	78.5349
688009500	78542360		688.01	78.5424
688491700	78553470		688.492	78.5535
688973800	78566090		688.974	78.5661
689455900	78578290		689.456	78.5783
689938100	78589170		689.938	78.5892
690420200	78599030		690.42	78.599
690902300	78608930		690.902	78.6089
691384500	78619920		691.385	78.6199
691866600	78632190		691.867	78.6322
692348800	78644830		692.349	78.6448
692830900	78656300		692.831	78.6563
693313000	78665110		693.313	78.6651
693795200	78670760		693.795	78.6708
694277300	78674000		694.277	78.674
694759500	78676730		694.76	78.6767
695241600	78681010		695.242	78.681
695723800	78688260		695.724	78.6883
696205900	78698670		696.206	78.6987
696688000	78711300		696.688	78.7113
697170200	78724580		697.17	78.7246
697652300	78737190		697.652	78.7372
698134400	78748600		698.134	78.7486
698616600	78759320		698.617	78.7593
699098700	78770390		699.099	78.7704
699580800	78783010		699.581	78.783
700063000	78797940		700.063	78.7979
700545100	78815600		700.545	78.8156
701027200	78836100		701.027	78.8361
701509400	78859760		701.509	78.8598
701991500	78887120		701.991	78.8871
702473600	78918850		702.474	78.9189
702955800	78955360		702.956	78.9554
703437900	78996250		703.438	78.9963
703920000	79040350		703.92	79.0404
704402200	79085970		704.402	79.086
704884300	79131450		704.884	79.1315
705366500	79175770		705.366	79.1758
705848600	79218740		705.849	79.2187
706330700	79261110		706.331	79.2611
706812900	79304020		706.813	79.304
707295000	79348820		707.295	79.3488
707777200	79396830		707.777	79.3968
708259300	79449570		708.259	79.4496
708741500	79508680		708.741	79.5087
709223600	79575940		709.224	79.5759
709705700	79652630		709.706	79.6526
710187900	79739150		710.188	79.7391
710670000	79834070		710.67	79.8341
711152100	79934420		711.152	79.9344
711634300	80036270		711.634	80.0363
712116400	80136160		712.116	80.1362
712598500	80232370		712.598	80.2324
713080700	80325580		713.081	80.3256
713562800	80418640		713.563	80.4186
714044900	80515480		714.045	80.5155
714527100	80619340		714.527	80.6193
715009200	80731750		715.009	80.7318
715491300	80852010		715.491	80.852
715973500	80977790		715.973	80.9778
716455600	81106200		716.456	81.1062
716937700	81235000		716.938	81.235
717419900	81362970		717.42	81.363
717902000	81489650		717.902	81.4896
718384200	81614850		718.384	81.6149
718866300	81737880		718.866	81.7379
719348400	81857540		719.348	81.8575
719830600	81972670		719.831	81.9727
720312700	82082850		720.313	82.0828
720794900	82188890		720.795	82.1889
721277000	82292760		721.277	82.2928
721759200	82396840		721.759	82.3968
722241300	82502840		722.241	82.5028
722723400	82611390		722.723	82.6114
723205600	82721730		723.206	82.7217
723687700	82832460		723.688	82.8325
724169800	82942330		724.17	82.9423
724652000	83050700		724.652	83.0507
725134100	83157690		725.134	83.1577
725616200	83263770		725.616	83.2638
726098400	83368970		726.098	83.369
726580500	83472600		726.581	83.4726
727062600	83573340		727.063	83.5733
727544800	83669930		727.545	83.6699
728026900	83761600		728.027	83.7616
728509000	83848660		728.509	83.8487
728991200	83932050		728.991	83.9321
729473300	84012750		729.473	84.0127
729955400	84090820		729.955	84.0908
730437600	84165150		730.438	84.1651
730919700	84233670		730.92	84.2337
731401900	84294360		731.402	84.2944
731884000	84346160		731.884	84.3462
732366100	84389860		732.366	84.3899
732848300	84427980		732.848	84.428
733330400	84464110		733.33	84.4641
733812600	84501910		733.813	84.5019
734294700	84544020		734.295	84.544
734776900	84591640		734.777	84.5916
735259000	84644630		735.259	84.6446
735741100	84701960		735.741	84.702
736223300	84762340		736.223	84.7623
736705400	84824410		736.705	84.8244
737187500	84886800		737.188	84.8868
737669700	84947840		737.67	84.9478
738151800	85005650		738.152	85.0057
738633900	85058250		738.634	85.0583
739116100	85104130		739.116	85.1041
739598200	85142760		739.598	85.1428
740080300	85174760		740.08	85.1748
740562500	85201620		740.562	85.2016
741044600	85225250		741.045	85.2253
741526700	85247220		741.527	85.2472
742008900	85268610		742.009	85.2686
742491000	85290180		742.491	85.2902
742973100	85312680		742.973	85.3127
743455300	85337420		743.455	85.3374
743937400	85366100		743.937	85.3661
744419600	85400300		744.42	85.4003
744901700	85440650		744.902	85.4407
745383900	85485890		745.384	85.4859
745866000	85532770		745.866	85.5328
746348100	85576810		746.348	85.5768
746830300	85613740		746.83	85.6137
747312400	85641060		747.312	85.6411
747794600	85659100		747.795	85.6591
748276700	85670940		748.277	85.6709
748758800	85681460		748.759	85.6815
749241000	85695490		749.241	85.6955
749723100	85716340		749.723	85.7163
750205200	85744740		750.205	85.7447
750687400	85779000		750.687	85.779
751169500	85816120		751.169	85.8161
751651600	85852940		751.652	85.8529
752133800	85887320		752.134	85.8873
752615900	85918470		752.616	85.9185
753098000	85946600		753.098	85.9466
753580200	85972280		753.58	85.9723
754062300	85995820		754.062	85.9958
754544400	86017080		754.544	86.0171
755026600	86035680		755.027	86.0357
755508700	86051450		755.509	86.0515
755990800	86064870		755.991	86.0649
756473000	86077210		756.473	86.0772
756955100	86090050		756.955	86.0901
757437300	86105000		757.437	86.105
757919400	86123120		757.919	86.1231
758401600	86144830		758.402	86.1448
758883700	86169850		758.884	86.1698
759365800	86197660		759.366	86.1977
759848000	86227540		759.848	86.2275
760330100	86258720		760.33	86.2587
760812300	86290390		760.812	86.2904
761294400	86321420		761.294	86.3214
761776500	86350540		761.777	86.3505
762258700	86376590		762.259	86.3766
762740800	86398710		762.741	86.3987
763222900	86416820		763.223	86.4168
763705100	86431590		763.705	86.4316
764187200	86444300		764.187	86.4443
764669300	86456310		764.669	86.4563
765151500	86468750		765.152	86.4688
765633600	86482060		765.634	86.4821
766115700	86496100		766.116	86.4961
766597900	86510220		766.598	86.5102
767080000	86523680		767.08	86.5237
767562100	86535960		767.562	86.536
768044300	86546890		768.044	86.5469
768526400	86556690		768.526	86.5567
769008500	86565930		769.009	86.5659
769490700	86575270		769.491	86.5753
769972800	86585560		769.973	86.5856
770455000	86597440		770.455	86.5974
770937100	86611530		770.937	86.6115
771419300	86627940		771.419	86.6279
771901400	86646450		771.901	86.6465
772383500	86666310		772.384	86.6663
772865700	86686570		772.866	86.6866
773347800	86706290		773.348	86.7063
773830000	86724950		773.83	86.725
774312100	86742620		774.312	86.7426
774794200	86759830		774.794	86.7598
775276400	86777170		775.276	86.7772
775758500	86794940		775.759	86.7949
776240600	86812740		776.241	86.8127
776722800	86829570		776.723	86.8296
777204900	86844310		777.205	86.8443
777687000	86856270		777.687	86.8563
778169200	86865650		778.169	86.8657
778651300	86873630		778.651	86.8736
779133400	86881900		779.133	86.8819
779615600	86891940		779.616	86.8919
780097700	86904370		780.098	86.9044
780579800	86918480		780.58	86.9185
781062000	86932660		781.062	86.9327
781544100	86945100		781.544	86.9451
782026200	86954540		782.026	86.9545
782508400	86960980		782.508	86.961
782990500	86965470		782.99	86.9655
783472700	86969640		783.473	86.9696
783954800	86974700		783.955	86.9747
784437000	86980970		784.437	86.981
784919100	86987520		784.919	86.9875
785401200	86992630		785.401	86.9926
785883400	86994810		785.883	86.9948
786365500	86993410		786.365	86.9934
786847700	86988940		786.848	86.9889
787329800	86983000		787.33	86.983
787811900	86977450		787.812	86.9775
788294100	86973590		788.294	86.9736
788776200	86971660		788.776	86.9717
789258300	86971060		789.258	86.9711
789740500	86970640		789.74	86.9706
790222600	86969670		790.223	86.9697
790704700	86968220		790.705	86.9682
791186900	86967260		791.187	86.9673
791669000	86968180		791.669	86.9682
792151100	86971980		792.151	86.972
792633300	86978660		792.633	86.9787
793115400	86987050		793.115	86.987
793597500	86994960		793.597	86.995
794079700	87000140		794.08	87.0001
794561800	87000940		794.562	87.0009
795043900	86996880		795.044	86.9969
795526100	86988870		795.526	86.9889
796008200	86978770		796.008	86.9788
796490400	86968890		796.49	86.9689
796972500	86961330		796.972	86.9613
797454700	86957410		797.455	86.9574
797936800	86957570		797.937	86.9576
798418900	86961240		798.419	86.9612
798901100	86967120		798.901	86.9671
799383200	86973480		799.383	86.9735
799865400	86978530		799.865	86.9785
800347500	86980850		800.347	86.9809
800829600	86979890		800.83	86.9799
801311800	86975980		801.312	86.976
801793900	86970470		801.794	86.9705
802276000	86965200		802.276	86.9652
802758200	86961950		802.758	86.962
803240300	86961740		803.24	86.9617
803722400	86964450		803.722	86.9644
804204600	86968810		804.205	86.9688
804686700	86972790		804.687	86.9728
805168800	86974340		805.169	86.9743
805651000	86972100		805.651	86.9721
806133100	86965560		806.133	86.9656
806615200	86955410		806.615	86.9554
807097400	86942790		807.097	86.9428
807579500	86929180		807.58	86.9292
808061600	86915800		808.062	86.9158
808543800	86903640		808.544	86.9036
809025900	86893310		809.026	86.8933
809508100	86885330		809.508	86.8853
809990200	86880040		809.99	86.88
810472400	86877560		810.472	86.8776
810954500	86877380		810.955	86.8774
811436600	86878460		811.437	86.8785
811918800	86879110		811.919	86.8791
812400900	86877590		812.401	86.8776
812883100	86872520		812.883	86.8725
813365200	86863420		813.365	86.8634
813847300	86850750		813.847	86.8508
814329500	86835770		814.33	86.8358
814811600	86819840		814.812	86.8198
815293700	86804050		815.294	86.8041
815775900	86788720		815.776	86.7887
816258000	86773610		816.258	86.7736
816740100	86758250		816.74	86.7583
817222300	86742490		817.222	86.7425
817704400	86726830		817.704	86.7268
818186500	86712300		818.187	86.7123
818668700	86700050		818.669	86.7001
819150800	86690890		819.151	86.6909
819632900	86684710		819.633	86.6847
820115100	86680570		820.115	86.6806
820597200	86676940		820.597	86.6769
821079300	86672290		821.079	86.6723
821561500	86665640		821.562	86.6656
822043600	86656810		822.044	86.6568
822525800	86646220		822.526	86.6462
823007900	86634650		823.008	86.6346
823490100	86622850		823.49	86.6228
823972200	86611340		823.972	86.6113
824454300	86600470		824.454	86.6005
824936500	86590640		824.937	86.5906
825418600	86582230		825.419	86.5822
825900800	86575960		825.901	86.576
826382900	86572200		826.383	86.5722
826865000	86571020		826.865	86.571
827347200	86571710		827.347	86.5717
827829300	86572950		827.829	86.573
828311400	86572980		828.311	86.573
828793600	86570230		828.794	86.5702
829275700	86563450		829.276	86.5635
829757800	86552280		829.758	86.5523
830240000	86536840		830.24	86.5368
830722100	86517810		830.722	86.5178
831204200	86496050		831.204	86.496
831686400	86472560		831.686	86.4726
832168500	86448420		832.168	86.4484
832650600	86424920		832.651	86.4249
833132800	86403270		833.133	86.4033
833614900	86384610		833.615	86.3846
834097000	86369560		834.097	86.3696
834579200	86357720		834.579	86.3577
835061300	86347750		835.061	86.3478
835543500	86337490		835.543	86.3375
836025600	86324710		836.026	86.3247
836507800	86307700		836.508	86.3077
836989900	86285900		836.99	86.2859
837472000	86260020		837.472	86.26
837954200	86231620		837.954	86.2316
838436300	86202710		838.436	86.2027
838918500	86174860		838.918	86.1749
839400600	86149090		839.401	86.1491
839882700	86125630		839.883	86.1256
840364900	86104460		840.365	86.1045
840847000	86085590		840.847	86.0856
841329100	86069150		841.329	86.0691
841811300	86055490		841.811	86.0555
842293400	86044590		842.293	86.0446
842775500	86035770		842.775	86.0358
843257700	86027400		843.258	86.0274
843739800	86017190		843.74	86.0172
844221900	86002820		844.222	86.0028
844704100	85982520		844.704	85.9825
845186200	85955880		845.186	85.9559
845668300	85923970		845.668	85.924
846150500	85889310		846.15	85.8893
846632600	85855010		846.633	85.855
847114700	85824170		847.115	85.8242
847596900	85798960		847.597	85.799
848079000	85780140		848.079	85.7801
848561200	85766990		848.561	85.767
849043300	85757500		849.043	85.7575
849525400	85748890		849.525	85.7489
850007600	85738250		850.008	85.7382
850489700	85723280		850.49	85.7233
850971800	85702880		850.972	85.7029
851454000	85677200		851.454	85.6772
851936200	85647710		851.936	85.6477
852418200	85616570		852.418	85.6166
852900400	85585950		852.9	85.5859
853382600	85557240		853.383	85.5572
853864600	85530830		853.865	85.5308
854346800	85505960		854.347	85.506
854829000	85481250		854.829	85.4813
855311000	85455290		855.311	85.4553
855793200	85427410		855.793	85.4274
856275400	85397810		856.275	85.3978
856757400	85367460		856.757	85.3675
857239600	85337620		857.24	85.3376
857721800	85309240		857.722	85.3092
858203900	85282650		858.204	85.2827
858686000	85257510		858.686	85.2575
859168200	85233270		859.168	85.2333
859650300	85209450		859.65	85.2095
860132400	85186160		860.132	85.1862
860614600	85163890		860.615	85.1639
861096700	85143240		861.097	85.1432
861578900	85124520		861.579	85.1245
862061000	85107250		862.061	85.1072
862543100	85090430		862.543	85.0904
863025300	85072800		863.025	85.0728
863507400	85053340		863.507	85.0533
863989500	85031740		863.99	85.0317
864471700	85008190		864.472	85.0082
864953900	84983180		864.954	84.9832
865435900	84956840		865.436	84.9568
865918100	84928710		865.918	84.9287
866400300	84897620		866.4	84.8976
866882300	84862180		866.882	84.8622
867364500	84821420		867.365	84.8214
867846700	84775280		867.847	84.7753
868328700	84724920		868.329	84.7249
868810900	84672380		868.811	84.6724
869293100	84620040		869.293	84.62
869775100	84569730		869.775	84.5697
870257300	84522460		870.257	84.5225
870739500	84478130		870.74	84.4781
871221600	84435890		871.222	84.4359
871703700	84394510		871.704	84.3945
872185900	84352720		872.186	84.3527
872668000	84309640		872.668	84.3096
873150100	84264600		873.15	84.2646
873632300	84217200		873.632	84.2172
874114400	84167300		874.114	84.1673
874596600	84114920		874.597	84.1149
875078700	84060400		875.079	84.0604
875560800	84004220		875.561	84.0042
876043000	83946870		876.043	83.9469
876525100	83888550		876.525	83.8885
877007200	83829080		877.007	83.8291
877489400	83767790		877.489	83.7678
877971600	83703970		877.972	83.704
878453600	83637180		878.454	83.6372
878935800	83567790		878.936	83.5678
879418000	83496960		879.418	83.497
879900000	83426480		879.9	83.4265
880382200	83358000		880.382	83.358
880864400	83292480		880.864	83.2925
881346400	83229870		881.346	83.2299
881828600	83169030		881.829	83.169
882310800	83108330		882.311	83.1083
882792800	83046300		882.793	83.0463
883275000	82982040		883.275	82.982
883757200	82915480		883.757	82.9155
884239300	82846980		884.239	82.847
884721400	82776980		884.721	82.777
885203600	82705700		885.204	82.7057
885685700	82633250		885.686	82.6333
886167800	82559810		886.168	82.5598
886650000	82486100		886.65	82.4861
887132100	82413400		887.132	82.4134
887614300	82343250		887.614	82.3432
888096400	82276780		888.096	82.2768
888578500	82214180		888.578	82.2142
889060700	82154350		889.061	82.1543
889542800	82095540		889.543	82.0955
890024900	82036090		890.025	82.0361
890507100	81975680		890.507	81.9757
890989300	81915640		890.989	81.9156
891471300	81858920		891.471	81.8589
891953500	81808850		891.953	81.8089
892435700	81768020		892.436	81.768
892917700	81737120		892.918	81.7371
893399900	81714740		893.4	81.7147
893882100	81698050		893.882	81.698
894364100	81684040		894.364	81.684
894846300	81670670		894.846	81.6707
895328500	81657550		895.328	81.6576
895810500	81645480		895.811	81.6455
896292700	81635870		896.293	81.6359
896774900	81629660		896.775	81.6297
897257000	81626850		897.257	81.6269
897739100	81626600		897.739	81.6266
898221300	81627950		898.221	81.6279
898703400	81630480		898.703	81.6305
899185500	81634700		899.186	81.6347
899667700	81641910		899.668	81.6419
900149800	81653500		900.15	81.6535
900632000	81670220		900.632	81.6702
901114100	81691700		901.114	81.6917
901596200	81716560		901.596	81.7166
902078400	81742900		902.078	81.7429
902560500	81768940		902.561	81.7689
903042600	81793490		903.043	81.7935
903524800	81815950		903.525	81.816
904007000	81836060		904.007	81.8361
904489000	81853510		904.489	81.8535
904971200	81867800		904.971	81.8678
905453400	81878360		905.453	81.8784
905935400	81885020		905.935	81.885
906417600	81888190		906.418	81.8882
906899800	81889140		906.9	81.8891
907381800	81889430		907.382	81.8894
907864000	81890690		907.864	81.8907
908346200	81893750		908.346	81.8937
908828200	81898720		908.828	81.8987
909310400	81904790		909.31	81.9048
909792600	81911000		909.793	81.911
910274700	81916400		910.275	81.9164
910756800	81920560		910.757	81.9206
911239000	81923360		911.239	81.9234
911721100	81924840		911.721	81.9248
912203200	81924850		912.203	81.9249
912685400	81923050		912.685	81.9231
913167500	81918960		913.168	81.919
913649700	81912290		913.65	81.9123
914131800	81903000		914.132	81.903
914613900	81891320		914.614	81.8913
915096100	81877480		915.096	81.8775
915578200	81861380		915.578	81.8614
916060300	81842580		916.06	81.8426
916542500	81820300		916.543	81.8203
917024700	81793910		917.025	81.7939
917506700	81763410		917.507	81.7634
917988900	81729420		917.989	81.7294
918471100	81693100		918.471	81.6931
918953100	81655630		918.953	81.6556
919435300	81617550		919.435	81.6175
919917500	81578560		919.918	81.5786
920399500	81537540		920.399	81.5375
920881700	81493170		920.882	81.4932
921363900	81444670		921.364	81.4447
921845900	81391980		921.846	81.392
922328100	81336000		922.328	81.336
922810300	81277870		922.81	81.2779
923292400	81218510		923.292	81.2185
923774500	81158030		923.774	81.158
924256700	81096010		924.257	81.096
924738800	81031790		924.739	81.0318
925220900	80965300		925.221	80.9653
925703100	80897430		925.703	80.8974
926185200	80829800		926.185	80.8298
926667400	80764190		926.667	80.7642
927149500	80701680		927.149	80.7017
927631600	80642060		927.632	80.6421
928113800	80583890		928.114	80.5839
928595900	80525180		928.596	80.5252
929078000	80464390		929.078	80.4644
929560200	80401160		929.56	80.4012
930042400	80336520		930.042	80.3365
930524400	80272200		930.524	80.2722
931006600	80209780		931.007	80.2098
931488800	80149690		931.489	80.1497
931970800	80091110		931.971	80.0911
932453000	80032310		932.453	80.0323
932935200	79971700		932.935	79.9717
933417200	79908660		933.417	79.9087
933899400	79843900		933.899	79.8439
934381600	79779130		934.382	79.7791
934863600	79715980		934.864	79.716
935345800	79655110		935.346	79.6551
935828000	79595730		935.828	79.5957
936310100	79535730		936.31	79.5357
936792200	79472650		936.792	79.4727
937274400	79404580		937.274	79.4046
937756500	79330900		937.756	79.3309
938238600	79252240		938.239	79.2522
938720800	79170050		938.721	79.1701
939202900	79085760		939.203	79.0858
939685100	79000210		939.685	79.0002
940167200	78913480		940.167	78.9135
940649300	78825280		940.649	78.8253
941131500	78735290		941.131	78.7353
941613600	78643580		941.614	78.6436
942095700	78550400		942.096	78.5504
942577900	78455960		942.578	78.456
943060100	78360000		943.06	78.36
943542100	78261820		943.542	78.2618
944024300	78160510		944.024	78.1605
944506500	78055660		944.506	78.0557
944988500	77947620		944.989	77.9476
945470700	77837750		945.471	77.8377
945952900	77727780		945.953	77.7278
946434900	77619130		946.435	77.6191
946917100	77512150		946.917	77.5122
947399300	77405980		947.399	77.406
947881300	77298850		947.881	77.2989
948363500	77188890		948.364	77.1889
948845700	77074910		948.846	77.0749
949327800	76956630		949.328	76.9566
949809900	76834570		949.81	76.8346
950292100	76709380		950.292	76.7094
950774200	76581380		950.774	76.5814
951256300	76450290		951.256	76.4503
951738500	76315650		951.739	76.3157
952220600	76177400		952.221	76.1774
952702800	76036430		952.703	76.0364
953184900	75894560		953.185	75.8946
953667000	75754010		953.667	75.754
954149200	75616510		954.149	75.6165
954631300	75482540		954.631	75.4825
955113400	75351230		955.113	75.3512
955595600	75220730		955.596	75.2207
956077800	75089290		956.078	75.0893
956559800	74955930		956.56	74.9559
957042000	74820830		957.042	74.8208
957524200	74684840		957.524	74.6848
958006200	74548760		958.006	74.5488
958488400	74412670		958.488	74.4127
958970600	74275760		958.971	74.2758
959452600	74136860		959.453	74.1369
959934800	73995160		959.935	73.9952
960417000	73850990		960.417	73.851
960899000	73705760		960.899	73.7058
961381200	73561270		961.381	73.5613
961863400	73418690		961.863	73.4187
962345500	73277770		962.346	73.2778
962827600	73136890		962.828	73.1369
963309800	72993720		963.31	72.9937
963791900	72846530		963.792	72.8465
964274000	72695060		964.274	72.6951
964756200	72540630		964.756	72.5406
965238300	72385400		965.238	72.3854
965720500	72231040		965.721	72.231
966202600	72077650		966.203	72.0777
966684700	71923550		966.685	71.9236
967166900	71766000		967.167	71.766
967649000	71602600		967.649	71.6026
968131100	71432480		968.131	71.4325
968613300	71256650		968.613	71.2566
969095500	71077210		969.096	71.0772
969577500	70896050		969.577	70.8961
970059700	70713380		970.06	70.7134
970541900	70527430		970.542	70.5274
971023900	70335010		971.024	70.335
971506100	70133050		971.506	70.133
971988300	69920020		971.988	69.92
972470300	69696690		972.47	69.6967
972952500	69465540		972.952	69.4655
973434700	69229460		973.435	69.2295
973916700	68990340		973.917	68.9903
974398900	68748250		974.399	68.7482
974881100	68501740		974.881	68.5017
975363200	68249260		975.363	68.2493
975845300	67990380		975.845	67.9904
976327500	67726640		976.327	67.7266
976809600	67461170		976.81	67.4612
977291700	67197650		977.292	67.1976
977773900	66938900		977.774	66.9389
978256000	66686450		978.256	66.6864
978738200	66440970		978.738	66.441
979220300	66203610		979.22	66.2036
979702400	65977240		979.702	65.9772
980184600	65767100		980.185	65.7671
980666700	65579960		980.667	65.58
981148800	65422620		981.149	65.4226
981631000	65299950		981.631	65.2999
982113200	65214060		982.113	65.2141
982595200	65164250		982.595	65.1642
983077400	65148220		983.077	65.1482
983559600	65163130		983.56	65.1631
984041600	65206310		984.042	65.2063
984523800	65274820		984.524	65.2748
985006000	65364590		985.006	65.3646
985488000	65469780		985.488	65.4698
985970200	65582860		985.97	65.5829
986452400	65695810		986.452	65.6958
986934400	65801800		986.934	65.8018
987416600	65896480		987.417	65.8965
987898800	65978230		987.899	65.9782
988380900	66047340		988.381	66.0473
988863000	66104360		988.863	66.1044
989345200	66148700		989.345	66.1487
989827300	66178180		989.827	66.1782
990309400	66189770		990.309	66.1898
990791600	66181070		990.792	66.1811
991273700	66151730		991.274	66.1517
991755900	66104000		991.756	66.104
992238000	66042100		992.238	66.0421
992720100	65970800		992.72	65.9708
993202300	65893970		993.202	65.894
993684400	65813800		993.684	65.8138
994166500	65731240		994.167	65.7312
994648700	65647030		994.649	65.647
995130900	65562840		995.131	65.5628
995612900	65481620		995.613	65.4816
996095100	65407020		996.095	65.407
996577300	65342100		996.577	65.3421
997059300	65288140		997.059	65.2881
997541500	65244420		997.542	65.2444
998023700	65208980		998.024	65.209
998505700	65180160		998.506	65.1802
998987900	65157810		998.988	65.1578
999470100	65143680		999.47	65.1437
999952100	65140430		999.952	65.1404
1000434000	65150160		1000.43	65.1502
1000917000	65172870		1000.92	65.1729
1001399000	65206010		1001.4	65.206
1001881000	65245350		1001.88	65.2454
1002363000	65286600		1002.36	65.2866
1002845000	65326920		1002.85	65.3269
1003327000	65365660		1003.33	65.3657
1003809000	65403760		1003.81	65.4038
1004291000	65442450		1004.29	65.4424
1004774000	65482000		1004.77	65.482
1005256000	65521200		1005.26	65.5212
1005738000	65557880		1005.74	65.5579
1006220000	65590250		1006.22	65.5902
1006702000	65617910		1006.7	65.6179
1007184000	65642140		1007.18	65.6421
1007666000	65664940		1007.67	65.6649
1008149000	65687770		1008.15	65.6878
1008631000	65710220		1008.63	65.7102
1009113000	65730000		1009.11	65.73
1009595000	65743960		1009.6	65.744
1010077000	65749860		1010.08	65.7499
1010559000	65747760		1010.56	65.7478
1011041000	65740430		1011.04	65.7404
1011523000	65732070		1011.52	65.7321
1012006000	65726510		1012.01	65.7265
1012488000	65725220		1012.49	65.7252
1012970000	65726750		1012.97	65.7267
1013452000	65727330		1013.45	65.7273
1013934000	65722850		1013.93	65.7228
1014416000	65710590		1014.42	65.7106
1014898000	65690160		1014.9	65.6902
1015381000	65663130		1015.38	65.6631
1015863000	65631520		1015.86	65.6315
1016345000	65596230		1016.35	65.5962
1016827000	65556440		1016.83	65.5564
1017309000	65509980		1017.31	65.51
1017791000	65454820		1017.79	65.4548
1018273000	65390430		1018.27	65.3904
1018755000	65318300		1018.75	65.3183
1019238000	65241420		1019.24	65.2414
1019720000	65162570		1019.72	65.1626
1020202000	65082950		1020.2	65.0829
1020684000	65001460		1020.68	65.0015
1021166000	64915640		1021.17	64.9156
1021648000	64823200		1021.65	64.8232
1022130000	64723620		1022.13	64.7236
1022613000	64618970		1022.61	64.619
1023095000	64513120		1023.1	64.5131
1023577000	64410230		1023.58	64.4102
1024059000	64313040		1024.06	64.313
1024541000	64222270		1024.54	64.2223
1025023000	64137160		1025.02	64.1372
1025505000	64057060		1025.51	64.0571
1025988000	63982890		1025.99	63.9829
1026470000	63917590		1026.47	63.9176
1026952000	63865350		1026.95	63.8653
1027434000	63829870		1027.43	63.8299
1027916000	63812850		1027.92	63.8128
1028398000	63813560		1028.4	63.8136
1028880000	63829830		1028.88	63.8298
1029363000	63860000		1029.36	63.86
1029845000	63904540		1029.85	63.9045
1030327000	63966480		1030.33	63.9665
1030809000	64050440		1030.81	64.0504
1031291000	64160570		1031.29	64.1606
1031773000	64298800		1031.77	64.2988
1032255000	64464130		1032.26	64.4641
1032738000	64653600		1032.74	64.6536
1033220000	64863980		1033.22	64.864
1033702000	65093440		1033.7	65.0934
1034184000	65341710		1034.18	65.3417
1034666000	65609180		1034.67	65.6092
1035148000	65894900		1035.15	65.8949
1035630000	66195020		1035.63	66.195
1036112000	66502650		1036.11	66.5027
1036595000	66808960		1036.6	66.809
1037077000	67105550		1037.08	67.1055
1037559000	67386020		1037.56	67.386
1038041000	67646780		1038.04	67.6468
1038523000	67886210		1038.52	67.8862
1039005000	68103050		1039.01	68.103
1039487000	68294880		1039.49	68.2949
1039970000	68457620		1039.97	68.4576
1040452000	68586450		1040.45	68.5864
1040934000	68677300		1040.93	68.6773
1041416000	68728380		1041.42	68.7284
1041898000	68740710		1041.9	68.7407
1042380000	68717460		1042.38	68.7175
1042862000	68662560		1042.86	68.6626
1043344000	68579180		1043.34	68.5792
1043827000	68469300		1043.83	68.4693
1044309000	68334240		1044.31	68.3342
1044791000	68175960		1044.79	68.176
1045273000	67998250		1045.27	67.9982
1045755000	67806880		1045.76	67.8069
1046237000	67608690		1046.24	67.6087
1046719000	67409690		1046.72	67.4097
1047202000	67213590		1047.2	67.2136
1047684000	67021530		1047.68	67.0215
1048166000	66832930		1048.17	66.8329
1048648000	66647840		1048.65	66.6478
1049130000	66468530		1049.13	66.4685
1049612000	66300240		1049.61	66.3002
1050094000	66149880		1050.09	66.1499
1050577000	66024040		1050.58	66.024
1051059000	65926610		1051.06	65.9266
1051541000	65857980		1051.54	65.858
1052023000	65815800		1052.02	65.8158
1052505000	65797000		1052.51	65.797
1052987000	65799830		1052.99	65.7998
1053469000	65824710		1053.47	65.8247
1053952000	65873650		1053.95	65.8736
1054434000	65948430		1054.43	65.9484
1054916000	66049070		1054.92	66.0491
1055398000	66173320		1055.4	66.1733
1055880000	66317840		1055.88	66.3178
1056362000	66480160		1056.36	66.4802
1056844000	66660580		1056.84	66.6606
1057327000	66862660		1057.33	66.8627
1057809000	67092070		1057.81	67.0921
1058291000	67354270		1058.29	67.3543
1058773000	67652410		1058.77	67.6524
1059255000	67986180		1059.26	67.9862
1059737000	68352480		1059.74	68.3525
1060219000	68746970		1060.22	68.747
1060701000	69165760		1060.7	69.1658
1061184000	69606180		1061.18	69.6062
1061666000	70066080		1061.67	70.0661
1062148000	70542720		1062.15	70.5427
1062630000	71031500		1062.63	71.0315
1063112000	71525960		1063.11	71.526
1063594000	72018500		1063.59	72.0185
1064076000	72502160		1064.08	72.5022
1064559000	72971780		1064.56	72.9718
1065041000	73424470		1065.04	73.4245
1065523000	73858990		1065.52	73.859
1066005000	74274740		1066.01	74.2747
1066487000	74670590		1066.49	74.6706
1066969000	75044820		1066.97	75.0448
1067451000	75395560		1067.45	75.3956
1067933000	75721820		1067.93	75.7218
1068416000	76024110		1068.42	76.0241
1068898000	76304490		1068.9	76.3045
1069380000	76565840		1069.38	76.5658
1069862000	76810710		1069.86	76.8107
1070344000	77040550		1070.34	77.0405
1070826000	77255480		1070.83	77.2555
1071308000	77454990		1071.31	77.455
1071791000	77638850		1071.79	77.6389
1072273000	77807980		1072.27	77.808
1072755000	77964550		1072.76	77.9646
1073237000	78111440		1073.24	78.1114
1073719000	78251420		1073.72	78.2514
1074201000	78386380		1074.2	78.3864
1074683000	78517380		1074.68	78.5174
1075166000	78645310		1075.17	78.6453
1075648000	78771710		1075.65	78.7717
1076130000	78899250		1076.13	78.8992
1076612000	79031420		1076.61	79.0314
1077094000	79171330		1077.09	79.1713
1077576000	79320300		1077.58	79.3203
1078058000	79476780		1078.06	79.4768
1078541000	79636320		1078.54	79.6363
1079023000	79792730		1079.02	79.7927
1079505000	79939780		1079.51	79.9398
1079987000	80072840		1079.99	80.0728
1080469000	80189690		1080.47	80.1897
1080951000	80290300		1080.95	80.2903
1081433000	80375790		1081.43	80.3758
1081916000	80447320		1081.92	80.4473
1082398000	80505230		1082.4	80.5052
1082880000	80549280		1082.88	80.5493
1083362000	80579040		1083.36	80.579
1083844000	80594910		1083.84	80.5949
1084326000	80598460		1084.33	80.5985
1084808000	80592230		1084.81	80.5922
1085290000	80579030		1085.29	80.579
1085773000	80561000		1085.77	80.561
1086255000	80539200		1086.26	80.5392
1086737000	80513550		1086.74	80.5135
1087219000	80483590		1087.22	80.4836
1087701000	80449060		1087.7	80.4491
1088183000	80410340		1088.18	80.4103
1088665000	80368230		1088.66	80.3682
1089148000	80323330		1089.15	80.3233
1089630000	80275280		1089.63	80.2753
1090112000	80222530		1090.11	80.2225
1090594000	80162570		1090.59	80.1626
1091076000	80092940		1091.08	80.0929
1091558000	80011910		1091.56	80.0119
1092040000	79919070		1092.04	79.9191
1092522000	79815140		1092.52	79.8151
1093005000	79701460		1093.01	79.7015
1093487000	79579090		1093.49	79.5791
1093969000	79448510		1093.97	79.4485
1094451000	79309720		1094.45	79.3097
1094933000	79162830		1094.93	79.1628
1095415000	79008700		1095.41	79.0087
1095897000	78849130		1095.9	78.8491
1096380000	78686530		1096.38	78.6865
1096862000	78523230		1096.86	78.5232
1097344000	78360630		1097.34	78.3606
1097826000	78199100		1097.83	78.1991
1098308000	78038410		1098.31	78.0384
1098790000	77878780		1098.79	77.8788
1099272000	77721530		1099.27	77.7215
1099755000	77569490		1099.76	77.5695
1100237000	77426250		1100.24	77.4262
1100719000	77295110		1100.72	77.2951
1101201000	77177930		1101.2	77.1779
1101683000	77074660		1101.68	77.0747
1102165000	76983990		1102.16	76.984
1102647000	76904340		1102.65	76.9043
1103130000	76834960		1103.13	76.835
1103612000	76776480		1103.61	76.7765
1104094000	76730330		1104.09	76.7303
1104576000	76697660		1104.58	76.6977
1105058000	76678340		1105.06	76.6783
1105540000	76670590		1105.54	76.6706
1106022000	76671530		1106.02	76.6715
1106504000	76678400		1106.5	76.6784
1106987000	76689690		1106.99	76.6897
1107469000	76705860		1107.47	76.7059
1107951000	76728950		1107.95	76.7289
1108433000	76761970		1108.43	76.762
1108915000	76807910		1108.91	76.8079
1109397000	76869610		1109.4	76.8696
1109879000	76949940		1109.88	76.9499
1110362000	77052410		1110.36	77.0524
1110844000	77181370		1110.84	77.1814
1111326000	77341500		1111.33	77.3415
1111808000	77536680		1111.81	77.5367
1112290000	77768460		1112.29	77.7685
1112772000	78035330		1112.77	78.0353
1113254000	78332760		1113.25	78.3328
1113736000	78654440		1113.74	78.6544
1114219000	78993810		1114.22	78.9938
1114701000	79345130		1114.7	79.3451
1115183000	79703710		1115.18	79.7037
1115665000	80065350		1115.66	80.0653
1116147000	80425380		1116.15	80.4254
1116629000	80778300		1116.63	80.7783
1117111000	81118080		1117.11	81.1181
1117594000	81439150		1117.59	81.4391
1118076000	81737720		1118.08	81.7377
1118558000	82012360		1118.56	82.0124
1119040000	82263960		1119.04	82.264
1119522000	82494900		1119.52	82.4949
1120004000	82708030		1120	82.708
1120486000	82905780		1120.49	82.9058
1120969000	83090050		1120.97	83.0901
1121451000	83262800		1121.45	83.2628
1121933000	83426680		1121.93	83.4267
1122415000	83585730		1122.41	83.5857
1122897000	83745160		1122.9	83.7452
1123379000	83910550		1123.38	83.9106
1123861000	84086660		1123.86	84.0867
1124344000	84276220		1124.34	84.2762
1124826000	84479520		1124.83	84.4795
1125308000	84694440		1125.31	84.6944
1125790000	84917300		1125.79	84.9173
1126272000	85143840		1126.27	85.1438
1126754000	85369830		1126.75	85.3698
1127236000	85591500		1127.24	85.5915
1127719000	85805660		1127.72	85.8057
1128201000	86009680		1128.2	86.0097
1128683000	86201540		1128.68	86.2015
1129165000	86379990		1129.16	86.38
1129647000	86544750		1129.65	86.5447
1130129000	86696370		1130.13	86.6964
1130611000	86836300		1130.61	86.8363
1131093000	86966280		1131.09	86.9663
1131576000	87088150		1131.58	87.0881
1132058000	87203450		1132.06	87.2035
1132540000	87313450		1132.54	87.3135
1133022000	87418820		1133.02	87.4188
1133504000	87520070		1133.5	87.5201
1133986000	87617230		1133.99	87.6172
1134468000	87709850		1134.47	87.7099
1134951000	87796930		1134.95	87.7969
1135433000	87876760		1135.43	87.8768
1135915000	87947170		1135.91	87.9472
1136397000	88005740		1136.4	88.0057
1136879000	88050160		1136.88	88.0502
1137361000	88078610		1137.36	88.0786
1137843000	88089870		1137.84	88.0899
1138325000	88083290		1138.33	88.0833
1138808000	88058620		1138.81	88.0586
1139290000	88016010		1139.29	88.016
1139772000	87955870		1139.77	87.9559
1140254000	87879100		1140.25	87.8791
1140736000	87787110		1140.74	87.7871
1141218000	87681950		1141.22	87.682
1141700000	87566100		1141.7	87.5661
1142183000	87442230		1142.18	87.4422
1142665000	87312660		1142.66	87.3127
1143147000	87179070		1143.15	87.1791
1143629000	87042350		1143.63	87.0423
1144111000	86902870		1144.11	86.9029
1144593000	86761080		1144.59	86.7611
1145075000	86618020		1145.08	86.618
1145557000	86475820		1145.56	86.4758
1146040000	86337490		1146.04	86.3375
1146522000	86206230		1146.52	86.2062
1147004000	86084670		1147	86.0847
1147486000	85973860		1147.49	85.9739
1147968000	85873060		1147.97	85.8731
1148450000	85779850		1148.45	85.7798
1148932000	85691060		1148.93	85.6911
1149415000	85603610		1149.41	85.6036
1149897000	85515210		1149.9	85.5152
1150379000	85424670		1150.38	85.4247
1150861000	85331780		1150.86	85.3318
1151343000	85236780		1151.34	85.2368
1151825000	85140140		1151.83	85.1401
1152307000	85042340		1152.31	85.0423
1152790000	84944020		1152.79	84.944
1153272000	84846060		1153.27	84.8461
1153754000	84749570		1153.75	84.7496
1154236000	84655650		1154.24	84.6556
1154718000	84565090		1154.72	84.5651
1155200000	84478090		1155.2	84.4781
1155682000	84394280		1155.68	84.3943
1156165000	84313240		1156.16	84.3132
1156647000	84235080		1156.65	84.2351
1157129000	84161000		1157.13	84.161
1157611000	84093320		1157.61	84.0933
1158093000	84035320		1158.09	84.0353
1158575000	83990440		1158.58	83.9904
1159057000	83961720		1159.06	83.9617
1159540000	83951550		1159.54	83.9515
1160022000	83961740		1160.02	83.9617
1160504000	83994020		1160.5	83.994
1160986000	84050350		1160.99	84.0503
1161468000	84133030		1161.47	84.133
1161950000	84244240		1161.95	84.2442
1162432000	84385420		1162.43	84.3854
1162914000	84556570		1162.91	84.5566
1163397000	84756350		1163.4	84.7563
1163879000	84982230		1163.88	84.9822
1164361000	85231300		1164.36	85.2313
1164843000	85500620		1164.84	85.5006
1165325000	85787490		1165.33	85.7875
1165807000	86089240		1165.81	86.0892
1166289000	86402790		1166.29	86.4028
1166772000	86724540		1166.77	86.7245
1167254000	87050510		1167.25	87.0505
1167736000	87376790		1167.74	87.3768
1168218000	87699940		1168.22	87.6999
1168700000	88017430		1168.7	88.0174
1169182000	88327420		1169.18	88.3274
1169664000	88628620		1169.66	88.6286
1170146000	88919800		1170.15	88.9198
1170629000	89199840		1170.63	89.1998
1171111000	89467530		1171.11	89.4675
1171593000	89721870		1171.59	89.7219
1172075000	89962240		1172.08	89.9622
1172557000	90188290		1172.56	90.1883
1173039000	90399930		1173.04	90.3999
1173521000	90597310		1173.52	90.5973
1174004000	90780550		1174	90.7806
1174486000	90949920		1174.49	90.9499
1174968000	91106000		1174.97	91.106
1175450000	91249590		1175.45	91.2496
1175932000	91381830		1175.93	91.3818
1176414000	91503940		1176.41	91.5039
1176896000	91617050		1176.9	91.6171
1177379000	91722020		1177.38	91.722
1177861000	91819440		1177.86	91.8194
1178343000	91909740		1178.34	91.9097
1178825000	91993340		1178.83	91.9933
1179307000	92070680		1179.31	92.0707
1179789000	92142400		1179.79	92.1424
1180271000	92208930		1180.27	92.2089
1180754000	92270610		1180.75	92.2706
1181236000	92327230		1181.24	92.3272
1181718000	92378440		1181.72	92.3784
1182200000	92423650		1182.2	92.4236
1182682000	92462340		1182.68	92.4623
1183164000	92494210		1183.16	92.4942
1183646000	92519230		1183.65	92.5192
1184129000	92537540		1184.13	92.5375
1184611000	92549370		1184.61	92.5494
1185093000	92554760		1185.09	92.5548
1185575000	92553710		1185.58	92.5537
1186057000	92546090		1186.06	92.5461
1186539000	92531930		1186.54	92.5319
1187021000	92511290		1187.02	92.5113
1187503000	92484540		1187.5	92.4845
1187986000	92452100		1187.99	92.4521
1188468000	92414430		1188.47	92.4144
1188950000	92372090		1188.95	92.3721
1189432000	92325420		1189.43	92.3254
1189914000	92274800		1189.91	92.2748
1190396000	92220620		1190.4	92.2206
1190878000	92163350		1190.88	92.1633
1191361000	92103560		1191.36	92.1036
1191843000	92041980		1191.84	92.042
1192325000	91979370		1192.33	91.9794
1192807000	91916440		1192.81	91.9164
1193289000	91853650		1193.29	91.8537
1193771000	91791210		1193.77	91.7912
1194253000	91729040		1194.25	91.729
1194735000	91666820		1194.73	91.6668
1195218000	91604250		1195.22	91.6042
1195700000	91541110		1195.7	91.5411
1196182000	91477570		1196.18	91.4776
1196664000	91414070		1196.66	91.4141
1197146000	91351300		1197.15	91.3513
1197628000	91290080		1197.63	91.2901
1198110000	91231130		1198.11	91.2311
1198593000	91175110		1198.59	91.1751
1199075000	91122450		1199.08	91.1225
1199557000	91073530		1199.56	91.0735
1200039000	91028660		1200.04	91.0287
1200521000	90988150		1200.52	90.9882
1201003000	90952260		1201	90.9523
1201485000	90921120		1201.48	90.9211
1201968000	90894840		1201.97	90.8948
1202450000	90873380		1202.45	90.8734
1202932000	90856860		1202.93	90.8569
1203414000	90845500		1203.41	90.8455
1203896000	90839860		1203.9	90.8399
1204378000	90840900		1204.38	90.8409
1204860000	90849890		1204.86	90.8499
1205343000	90868450		1205.34	90.8684
1205825000	90898350		1205.83	90.8983
1206307000	90941410		1206.31	90.9414
1206789000	90999110		1206.79	90.9991
1207271000	91072200		1207.27	91.0722
1207753000	91160380		1207.75	91.1604
1208235000	91261850		1208.23	91.2618
1208718000	91373290		1208.72	91.3733
1209200000	91490170		1209.2	91.4902
1209682000	91607350		1209.68	91.6073
1210164000	91719910		1210.16	91.7199
1210646000	91823870		1210.65	91.8239
1211128000	91916670		1211.13	91.9167
1211610000	91997220		1211.61	91.9972
1212092000	92065570		1212.09	92.0656
1212575000	92122560		1212.58	92.1226
1213057000	92169170		1213.06	92.1692
1213539000	92206310		1213.54	92.2063
1214021000	92234500		1214.02	92.2345
1214503000	92254040		1214.5	92.254
1214985000	92265210		1214.98	92.2652
1215467000	92268430		1215.47	92.2684
1215950000	92264440		1215.95	92.2644
1216432000	92254330		1216.43	92.2543
1216914000	92239230		1216.91	92.2392
1217396000	92220200		1217.4	92.2202
1217878000	92197850		1217.88	92.1979
1218360000	92172320		1218.36	92.1723
1218842000	92143320		1218.84	92.1433
1219324000	92110400		1219.32	92.1104
1219807000	92073270		1219.81	92.0733
1220289000	92031860		1220.29	92.0319
1220771000	91986640		1220.77	91.9866
1221253000	91938320		1221.25	91.9383
1221735000	91887810		1221.73	91.8878
1222217000	91836070		1222.22	91.8361
1222699000	91783850		1222.7	91.7839
1223182000	91731850		1223.18	91.7318
1223664000	91680490		1223.66	91.6805
1224146000	91630000		1224.15	91.63
1224628000	91580270		1224.63	91.5803
1225110000	91530960		1225.11	91.531
1225592000	91481410		1225.59	91.4814
1226074000	91430950		1226.07	91.4309
1226557000	91378920		1226.56	91.3789
1227039000	91325040		1227.04	91.325
1227521000	91269470		1227.52	91.2695
1228003000	91212720		1228	91.2127
1228485000	91155430		1228.48	91.1554
1228967000	91098210		1228.97	91.0982
1229449000	91041280		1229.45	91.0413
1229932000	90984590		1229.93	90.9846
1230414000	90927930		1230.41	90.9279
1230896000	90871330		1230.9	90.8713
1231378000	90815290		1231.38	90.8153
1231860000	90761080		1231.86	90.7611
1232342000	90710460		1232.34	90.7105
1232824000	90665530		1232.82	90.6655
1233307000	90628230		1233.31	90.6282
1233789000	90599890		1233.79	90.5999
1234271000	90580890		1234.27	90.5809
1234753000	90570760		1234.75	90.5708
1235235000	90568060		1235.23	90.5681
1235717000	90570950		1235.72	90.5709
1236199000	90577280		1236.2	90.5773
1236681000	90585110		1236.68	90.5851
1237164000	90592940		1237.16	90.5929
1237646000	90599720		1237.65	90.5997
1238128000	90604710		1238.13	90.6047
1238610000	90607480		1238.61	90.6075
1239092000	90607410		1239.09	90.6074
1239574000	90603770		1239.57	90.6038
1240056000	90595740		1240.06	90.5957
1240539000	90582550		1240.54	90.5825
1241021000	90563780		1241.02	90.5638
1241503000	90539640		1241.5	90.5396
1241985000	90510990		1241.98	90.511
1242467000	90479260		1242.47	90.4793
1242949000	90446240		1242.95	90.4462
1243431000	90413550		1243.43	90.4136
1243913000	90382350		1243.91	90.3824
1244396000	90353160		1244.4	90.3532
1244878000	90326100		1244.88	90.3261
1245360000	90300900		1245.36	90.3009
1245842000	90277550		1245.84	90.2776
1246324000	90256380		1246.32	90.2564
1246806000	90238220		1246.81	90.2382
1247288000	90224050		1247.29	90.2241
1247771000	90214670		1247.77	90.2147
1248253000	90210400		1248.25	90.2104
1248735000	90210870		1248.73	90.2109
1249217000	90215120		1249.22	90.2151
1249699000	90221960		1249.7	90.222
1250181000	90230220		1250.18	90.2302
1250663000	90239000		1250.66	90.239
1251146000	90247820		1251.15	90.2478
1251628000	90256420		1251.63	90.2564
1252110000	90264590		1252.11	90.2646
1252592000	90271960		1252.59	90.272
1253074000	90277940		1253.07	90.2779
1253556000	90281690		1253.56	90.2817
1254038000	90282370		1254.04	90.2824
1254521000	90279210		1254.52	90.2792
1255003000	90271710		1255	90.2717
1255485000	90259730		1255.48	90.2597
1255967000	90243430		1255.97	90.2434
1256449000	90223240		1256.45	90.2232
1256931000	90199760		1256.93	90.1998
1257413000	90173750		1257.41	90.1737
1257896000	90146060		1257.9	90.1461
1258378000	90117520		1258.38	90.1175
1258860000	90088910		1258.86	90.0889
1259342000	90060780		1259.34	90.0608
1259824000	90033360		1259.82	90.0334
1260306000	90006530		1260.31	90.0065
1260788000	89979940		1260.79	89.9799
1261270000	89953130		1261.27	89.9531
1261753000	89925740		1261.75	89.9257
1262235000	89897660		1262.23	89.8977
1262717000	89869000		1262.72	89.869
1263199000	89839920		1263.2	89.8399
1263681000	89810590		1263.68	89.8106
1264163000	89780960		1264.16	89.781
1264645000	89750870		1264.64	89.7509
1265128000	89719990		1265.13	89.72
1265610000	89688020		1265.61	89.688
1266092000	89654770		1266.09	89.6548
1266574000	89620200		1266.57	89.6202
1267056000	89584340		1267.06	89.5843
1267538000	89547170		1267.54	89.5472
1268020000	89508630		1268.02	89.5086
1268502000	89468440		1268.5	89.4684
1268985000	89426270		1268.98	89.4263
1269467000	89381660		1269.47	89.3817
1269949000	89334200		1269.95	89.3342
1270431000	89283580		1270.43	89.2836
1270913000	89229620		1270.91	89.2296
1271395000	89172430		1271.39	89.1724
1271877000	89112450		1271.88	89.1124
1272360000	89050470		1272.36	89.0505
1272842000	88987560		1272.84	88.9876
1273324000	88925140		1273.32	88.9251
1273806000	88864620		1273.81	88.8646
1274288000	88807210		1274.29	88.8072
1274770000	88753590		1274.77	88.7536
1275252000	88703900		1275.25	88.7039
1275734000	88657680		1275.73	88.6577
1276217000	88614120		1276.22	88.6141
1276699000	88572350		1276.7	88.5724
1277181000	88531780		1277.18	88.5318
1277663000	88492320		1277.66	88.4923
1278145000	88454560		1278.14	88.4546
1278627000	88419630		1278.63	88.4196
1279109000	88389280		1279.11	88.3893
1279592000	88365590		1279.59	88.3656
1280074000	88350790		1280.07	88.3508
1280556000	88346840		1280.56	88.3468
1281038000	88355050		1281.04	88.3551
1281520000	88375560		1281.52	88.3756
1282002000	88407310		1282	88.4073
1282484000	88447870		1282.48	88.4479
1282967000	88493960		1282.97	88.494
1283449000	88542110		1283.45	88.5421
1283931000	88589380		1283.93	88.5894
1284413000	88633770		1284.41	88.6338
1284895000	88674450		1284.89	88.6744
1285377000	88711370		1285.38	88.7114
1285859000	88744890		1285.86	88.7449
1286342000	88775290		1286.34	88.7753
1286824000	88802400		1286.82	88.8024
1287306000	88825540		1287.31	88.8255
1287788000	88843940		1287.79	88.8439
1288270000	88856840		1288.27	88.8568
1288752000	88864010		1288.75	88.864
1289234000	88865660		1289.23	88.8657
1289717000	88862530		1289.72	88.8625
1290199000	88855570		1290.2	88.8556
1290681000	88845740		1290.68	88.8457
1291163000	88833980		1291.16	88.834
1291645000	88821100		1291.64	88.8211
1292127000	88807840		1292.13	88.8078
1292609000	88794840		1292.61	88.7948
1293091000	88782520		1293.09	88.7825
1293574000	88770850		1293.57	88.7708
1294056000	88759190		1294.06	88.7592
1294538000	88746190		1294.54	88.7462
1295020000	88730050		1295.02	88.7301
1295502000	88708810		1295.5	88.7088
1295984000	88680730		1295.98	88.6807
1296466000	88644700		1296.47	88.6447
1296949000	88600250		1296.95	88.6003
1297431000	88547570		1297.43	88.5476
1297913000	88487170		1297.91	88.4872
1298395000	88419680		1298.39	88.4197
1298877000	88345650		1298.88	88.3457
1299359000	88265540		1299.36	88.2655
1299841000	88179700		1299.84	88.1797
1300323000	88088550		1300.32	88.0885
1300806000	87992580		1300.81	87.9926
1301288000	87892110		1301.29	87.8921
1301770000	87787420		1301.77	87.7874
1302252000	87678640		1302.25	87.6786
1302734000	87565830		1302.73	87.5658
1303216000	87449370		1303.22	87.4494
1303698000	87329930		1303.7	87.3299
1304181000	87208670		1304.18	87.2087
1304663000	87086820		1304.66	87.0868
1305145000	86965330		1305.14	86.9653
1305627000	86844430		1305.63	86.8444
1306109000	86723630		1306.11	86.7236
1306591000	86601850		1306.59	86.6018
1307073000	86478250		1307.07	86.4783
1307556000	86352550		1307.56	86.3525
1308038000	86225600		1308.04	86.2256
1308520000	86099110		1308.52	86.0991
1309002000	85975270		1309	85.9753
1309484000	85856100		1309.48	85.8561
1309966000	85743130		1309.97	85.7431
1310448000	85637300		1310.45	85.6373
1310931000	85539370		1310.93	85.5394
1311413000	85450360		1311.41	85.4504
1311895000	85371780		1311.89	85.3718
1312377000	85305400		1312.38	85.3054
1312859000	85252850		1312.86	85.2528
1313341000	85215060		1313.34	85.2151
1313823000	85192150		1313.82	85.1921
1314306000	85183820		1314.31	85.1838
1314788000	85189850		1314.79	85.1899
1315270000	85210590		1315.27	85.2106
1315752000	85247200		1315.75	85.2472
1316234000	85300920		1316.23	85.3009
1316716000	85372470		1316.72	85.3725
1317198000	85461180		1317.2	85.4612
1317680000	85564790		1317.68	85.5648
1318163000	85679660		1318.16	85.6797
1318645000	85801550		1318.64	85.8016
1319127000	85926470		1319.13	85.9265
1319609000	86051240		1319.61	86.0512
1320091000	86173640		1320.09	86.1736
1320573000	86292230		1320.57	86.2922
1321055000	86405940		1321.06	86.4059
1321538000	86513830		1321.54	86.5138
1322020000	86615080		1322.02	86.6151
1322502000	86708990		1322.5	86.709
1322984000	86795200		1322.98	86.7952
1323466000	86873660		1323.47	86.8737
1323948000	86944270		1323.95	86.9443
1324430000	87006790		1324.43	87.0068
1324912000	87060550		1324.91	87.0606
1325395000	87104490		1325.39	87.1045
1325877000	87137360		1325.88	87.1374
1326359000	87158170		1326.36	87.1582
1326841000	87166520		1326.84	87.1665
1327323000	87162670		1327.32	87.1627
1327805000	87147570		1327.81	87.1476
1328287000	87122540		1328.29	87.1225
1328770000	87088820		1328.77	87.0888
1329252000	87047520		1329.25	87.0475
1329734000	86999560		1329.73	86.9996
1330216000	86946030		1330.22	86.946
1330698000	86888440		1330.7	86.8884
1331180000	86829120		1331.18	86.8291
1331662000	86770860		1331.66	86.7709
1332145000	86716720		1332.14	86.7167
1332627000	86669360		1332.63	86.6694
1333109000	86630880		1333.11	86.6309
1333591000	86602550		1333.59	86.6025
1334073000	86585250		1334.07	86.5853
1334555000	86579640		1334.56	86.5796
1335037000	86586290		1335.04	86.5863
1335520000	86605650		1335.52	86.6056
1336002000	86637760		1336	86.6378
1336484000	86682000		1336.48	86.682
1336966000	86737060		1336.97	86.7371
1337448000	86801270		1337.45	86.8013
1337930000	86872840		1337.93	86.8728
1338412000	86950210		1338.41	86.9502
1338895000	87031930		1338.89	87.0319
1339377000	87116600		1339.38	87.1166
1339859000	87202640		1339.86	87.2026
1340341000	87288480		1340.34	87.2885
1340823000	87372980		1340.82	87.373
1341305000	87455830		1341.31	87.4558
1341787000	87537730		1341.79	87.5377
1342269000	87619980		1342.27	87.62
1342752000	87703990		1342.75	87.704
1343234000	87790410		1343.23	87.7904
1343716000	87878620		1343.72	87.8786
1344198000	87966580		1344.2	87.9666
1344680000	88051290		1344.68	88.0513
1345162000	88129590		1345.16	88.1296
1345644000	88198880		1345.64	88.1989
1346127000	88257680		1346.13	88.2577
1346609000	88305600		1346.61	88.3056
1347091000	88342820		1347.09	88.3428
1347573000	88369630		1347.57	88.3696
1348055000	88385980		1348.06	88.386
1348537000	88391560		1348.54	88.3916
1349019000	88386110		1349.02	88.3861
1349501000	88369820		1349.5	88.3698
1349984000	88343670		1349.98	88.3437
1350466000	88309390		1350.47	88.3094
1350948000	88269200		1350.95	88.2692
1351430000	88225360		1351.43	88.2254
1351912000	88179910		1351.91	88.1799
1352394000	88134500		1352.39	88.1345
1352876000	88090600		1352.88	88.0906
1353359000	88049640		1353.36	88.0496
1353841000	88013170		1353.84	88.0132
1354323000	87982520		1354.32	87.9825
1354805000	87958510		1354.81	87.9585
1355287000	87940820		1355.29	87.9408
1355769000	87927990		1355.77	87.928
1356251000	87917850		1356.25	87.9179
1356734000	87908130		1356.73	87.9081
1357216000	87897550		1357.22	87.8975
1357698000	87886100		1357.7	87.8861
1358180000	87875110		1358.18	87.8751
1358662000	87866650		1358.66	87.8667
1359144000	87862630		1359.14	87.8626
1359626000	87864210		1359.63	87.8642
1360109000	87871580		1360.11	87.8716
1360591000	87884090		1360.59	87.8841
1361073000	87900830		1361.07	87.9008
1361555000	87921050		1361.56	87.921
1362037000	87944280		1362.04	87.9443
1362519000	87969740		1362.52	87.9697
1363001000	87995950		1363	87.9959
1363484000	88020480		1363.48	88.0205
1363966000	88040530		1363.97	88.0405
1364448000	88053730		1364.45	88.0537
1364930000	88059120		1364.93	88.0591
1365412000	88057260		1365.41	88.0573
1365894000	88050190		1365.89	88.0502
1366376000	88040570		1366.38	88.0406
1366858000	88031110		1366.86	88.0311
1367341000	88023700		1367.34	88.0237
1367823000	88019340		1367.82	88.0193
1368305000	88018310		1368.31	88.0183
1368787000	88020890		1368.79	88.0209
1369269000	88028000		1369.27	88.028
1369751000	88041570		1369.75	88.0416
1370233000	88064160		1370.23	88.0642
1370716000	88098350		1370.72	88.0983
1371198000	88146130		1371.2	88.1461
1371680000	88208510		1371.68	88.2085
1372162000	88285500		1372.16	88.2855
1372644000	88376350		1372.64	88.3764
1373126000	88479450		1373.13	88.4794
1373608000	88592230		1373.61	88.5922
1374090000	88711000		1374.09	88.711
1374573000	88831140		1374.57	88.8311
1375055000	88948020		1375.06	88.948
1375537000	89058240		1375.54	89.0582
1376019000	89160540		1376.02	89.1605
1376501000	89255950		1376.5	89.2559
1376983000	89347040		1376.98	89.347
1377465000	89436860		1377.46	89.4369
1377948000	89527790		1377.95	89.5278
1378430000	89620760		1378.43	89.6208
1378912000	89714920		1378.91	89.7149
1379394000	89808400		1379.39	89.8084
1379876000	89899050		1379.88	89.8991
1380358000	89985680		1380.36	89.9857
1380840000	90068270		1380.84	90.0683
1381323000	90147900		1381.32	90.1479
1381805000	90225830		1381.81	90.2258
1382287000	90302940		1382.29	90.3029
1382769000	90379150		1382.77	90.3791
1383251000	90453720		1383.25	90.4537
1383733000	90525790		1383.73	90.5258
1384215000	90594890		1384.21	90.5949
1384698000	90661210		1384.7	90.6612
1385180000	90725210		1385.18	90.7252
1385662000	90787030		1385.66	90.787
1386144000	90845840		1386.14	90.8458
1386626000	90899730		1386.63	90.8997
1387108000	90946200		1387.11	90.9462
1387590000	90983230		1387.59	90.9832
1388073000	91010220		1388.07	91.0102
1388555000	91028340		1388.56	91.0283
1389037000	91039790		1389.04	91.0398
1389519000	91046970		1389.52	91.047
1390001000	91051620		1390	91.0516
1390483000	91054610		1390.48	91.0546
1390965000	91056220		1390.96	91.0562
1391447000	91056390		1391.45	91.0564
1391930000	91055180		1391.93	91.0552
1392412000	91052880		1392.41	91.0529
1392894000	91049950		1392.89	91.0499
1393376000	91046730		1393.38	91.0467
1393858000	91043160		1393.86	91.0432
1394340000	91038730		1394.34	91.0387
1394822000	91032750		1394.82	91.0327
1395305000	91024730		1395.31	91.0247
1395787000	91014710		1395.79	91.0147
1396269000	91003220		1396.27	91.0032
1396751000	90990840		1396.75	90.9908
1397233000	90977780		1397.23	90.9778
1397715000	90963460		1397.71	90.9635
1398197000	90946820		1398.2	90.9468
1398679000	90926600		1398.68	90.9266
1399162000	90902140		1399.16	90.9021
1399644000	90874130		1399.64	90.8741
1400126000	90844390		1400.13	90.8444
1400608000	90815410		1400.61	90.8154
1401090000	90789280		1401.09	90.7893
1401572000	90767280		1401.57	90.7673
1402054000	90749420		1402.05	90.7494
1402537000	90734830		1402.54	90.7348
1403019000	90722050		1403.02	90.722
1403501000	90709370		1403.5	90.7094
1403983000	90695310		1403.98	90.6953
1404465000	90678960		1404.46	90.679
1404947000	90659930		1404.95	90.6599
1405429000	90638430		1405.43	90.6384
1405911000	90614850		1405.91	90.6149
1406394000	90589760		1406.39	90.5898
1406876000	90563670		1406.88	90.5637
1407358000	90537190		1407.36	90.5372
1407840000	90510780		1407.84	90.5108
1408322000	90484970		1408.32	90.485
1408804000	90459980		1408.8	90.46
1409286000	90435570		1409.29	90.4356
1409769000	90411030		1409.77	90.411
1410251000	90385250		1410.25	90.3852
1410733000	90357050		1410.73	90.3571
1411215000	90325670		1411.21	90.3257
1411697000	90290760		1411.7	90.2908
1412179000	90252480		1412.18	90.2525
1412661000	90211070		1412.66	90.2111
1413144000	90166560		1413.14	90.1666
1413626000	90118750		1413.63	90.1188
1414108000	90067150		1414.11	90.0671
1414590000	90011620		1414.59	90.0116
1415072000	89952560		1415.07	89.9526
1415554000	89891170		1415.55	89.8912
1416036000	89828880		1416.04	89.8289
1416519000	89766890		1416.52	89.7669
1417001000	89705270		1417	89.7053
1417483000	89642440		1417.48	89.6424
1417965000	89575230		1417.96	89.5752
1418447000	89499980		1418.45	89.5
1418929000	89414760		1418.93	89.4148
1419411000	89321270		1419.41	89.3213
1419894000	89224770		1419.89	89.2248
1420376000	89131610		1420.38	89.1316
1420858000	89046460		1420.86	89.0465
1421340000	88971020		1421.34	88.971
1421822000	88904460		1421.82	88.9045
1422304000	88844830		1422.3	88.8448
1422786000	88790270		1422.79	88.7903
1423268000	88739780		1423.27	88.7398
1423751000	88693700		1423.75	88.6937
1424233000	88653180		1424.23	88.6532
1424715000	88619480		1424.71	88.6195
1425197000	88592960		1425.2	88.593
1425679000	88573130		1425.68	88.5731
1426161000	88558980		1426.16	88.559
1426643000	88549930		1426.64	88.5499
1427126000	88546300		1427.13	88.5463
1427608000	88549460		1427.61	88.5495
1428090000	88561230		1428.09	88.5612
1428572000	88583170		1428.57	88.5832
1429054000	88615730		1429.05	88.6157
1429536000	88658070		1429.54	88.6581
1430018000	88708530		1430.02	88.7085
1430500000	88765460		1430.5	88.7655
1430983000	88827860		1430.98	88.8279
1431465000	88895320		1431.46	88.8953
1431947000	88967450		1431.95	88.9674
1432429000	89043420		1432.43	89.0434
1432911000	89121860		1432.91	89.1219
1433393000	89201510		1433.39	89.2015
1433875000	89281770		1433.88	89.2818
1434358000	89363510		1434.36	89.3635
1434840000	89448760		1434.84	89.4488
1435322000	89540050		1435.32	89.54
1435804000	89638320		1435.8	89.6383
1436286000	89740810		1436.29	89.7408
1436768000	89840470		1436.77	89.8405
1437250000	89928370		1437.25	89.9284
1437733000	89998300		1437.73	89.9983
1438215000	90049190		1438.21	90.0492
1438697000	90084580		1438.7	90.0846
1439179000	90109810		1439.18	90.1098
1439661000	90130130		1439.66	90.1301
1440143000	90149390		1440.14	90.1494
1440625000	90169780		1440.62	90.1698
1441108000	90191960		1441.11	90.192
1441590000	90215260		1441.59	90.2153
1442072000	90238620		1442.07	90.2386
1442554000	90260900		1442.55	90.2609
1443036000	90281460		1443.04	90.2815
1443518000	90300170		1443.52	90.3002
1444000000	90317240		1444	90.3172
1444483000	90332950		1444.48	90.3329
1444965000	90347530		1444.96	90.3475
1445447000	90361190		1445.45	90.3612
1445929000	90374150		1445.93	90.3742
1446411000	90386690		1446.41	90.3867
1446893000	90399110		1446.89	90.3991
1447375000	90411550		1447.38	90.4116
1447857000	90423650		1447.86	90.4236
1448340000	90434820		1448.34	90.4348
1448822000	90444380		1448.82	90.4444
1449304000	90452070		1449.3	90.4521
1449786000	90458310		1449.79	90.4583
1450268000	90464160		1450.27	90.4642
1450750000	90470920		1450.75	90.4709
1451232000	90479690		1451.23	90.4797
1451715000	90490850		1451.71	90.4908
1452197000	90504010		1452.2	90.504
1452679000	90518180		1452.68	90.5182
1453161000	90532520		1453.16	90.5325
1453643000	90547010		1453.64	90.547
1454125000	90563020		1454.12	90.563
1454607000	90583440		1454.61	90.5834
1455089000	90612300		1455.09	90.6123
1455572000	90653760		1455.57	90.6538
1456054000	90709920		1456.05	90.7099
1456536000	90778180		1456.54	90.7782
1457018000	90849880		1457.02	90.8499
1457500000	90913740		1457.5	90.9137
1457982000	90962200		1457.98	90.9622
1458464000	90995140		1458.46	90.9951
1458947000	91017720		1458.95	91.0177
1459429000	91036200		1459.43	91.0362
1459911000	91055190		1459.91	91.0552
1460393000	91077160		1460.39	91.0772
1460875000	91102910		1460.88	91.1029
1461357000	91132680		1461.36	91.1327
1461839000	91166760		1461.84	91.1668
1462322000	91205890		1462.32	91.2059
1462804000	91250950		1462.8	91.251
1463286000	91302470		1463.29	91.3025
1463768000	91359620		1463.77	91.3596
1464250000	91419530		1464.25	91.4195
1464732000	91477780		1464.73	91.4778
1465214000	91529730		1465.21	91.5297
1465697000	91572490		1465.7	91.5725
1466179000	91605870		1466.18	91.6059
1466661000	91631750		1466.66	91.6317
1467143000	91652850		1467.14	91.6529
1467625000	91671550		1467.62	91.6715
1468107000	91689510		1468.11	91.6895
1468589000	91707840		1468.59	91.7078
1469072000	91727660		1469.07	91.7277
1469554000	91750330		1469.55	91.7503
1470036000	91777690		1470.04	91.7777
1470518000	91811630		1470.52	91.8116
1471000000	91853430		1471	91.8534
1471482000	91902500		1471.48	91.9025
1471964000	91955560		1471.96	91.9556
1472446000	92006920		1472.45	92.0069
1472929000	92050640		1472.93	92.0506
1473411000	92083430		1473.41	92.0834
1473893000	92105870		1473.89	92.1059
1474375000	92121150		1474.38	92.1212
1474857000	92132820		1474.86	92.1328
1475339000	92143180		1475.34	92.1432
1475821000	92152760		1475.82	92.1528
1476304000	92160770		1476.3	92.1608
1476786000	92166020		1476.79	92.166
1477268000	92167850		1477.27	92.1679
1477750000	92166560		1477.75	92.1666
1478232000	92163440		1478.23	92.1634
1478714000	92160170		1478.71	92.1602
1479196000	92158410		1479.2	92.1584
1479678000	92159620		1479.68	92.1596
1480161000	92164860		1480.16	92.1649
1480643000	92175030		1480.64	92.175
1481125000	92190690		1481.12	92.1907
1481607000	92211980		1481.61	92.212
1482089000	92238700		1482.09	92.2387
1482571000	92270170		1482.57	92.2702
1483053000	92305550		1483.05	92.3055
1483536000	92344060		1483.54	92.3441
1484018000	92385190		1484.02	92.3852
1484500000	92428770		1484.5	92.4288
1484982000	92474800		1484.98	92.4748
1485464000	92523160		1485.46	92.5232
1485946000	92573370		1485.95	92.5734
1486428000	92624330		1486.43	92.6243
1486911000	92674420		1486.91	92.6744
1487393000	92721920		1487.39	92.7219
1487875000	92765380		1487.88	92.7654
[truncated: 5,211 more rows]

## Sheet: Blue Dyed
CSV-file values			values FTIR spectrum
X	Y		wavenumber (cm-1)	transmission (%)
525047200	65417040		525.047	65.417
525529400	65419680		525.529	65.4197
526011500	65433890		526.011	65.4339
526493700	65464250		526.494	65.4643
526975800	65503430		526.976	65.5034
527457900	65537370		527.458	65.5374
527940100	65553950		527.94	65.554
528422200	65550490		528.422	65.5505
528904300	65535060		528.904	65.5351
529386500	65522440		529.386	65.5224
529868600	65526410		529.869	65.5264
530350700	65552620		530.351	65.5526
530832900	65596130		530.833	65.5961
531315000	65644390		531.315	65.6444
531797100	65684270		531.797	65.6843
532279300	65708820		532.279	65.7088
532761400	65719830		532.761	65.7198
533243500	65725380		533.244	65.7254
533725700	65733660		533.726	65.7337
534207800	65747280		534.208	65.7473
534689900	65761090		534.69	65.7611
535172100	65765030		535.172	65.765
535654200	65749970		535.654	65.75
536136400	65713190		536.136	65.7132
536618500	65660210		536.619	65.6602
537100600	65601550		537.101	65.6016
537582800	65546710		537.583	65.5467
538064900	65498320		538.065	65.4983
538547100	65450460		538.547	65.4505
539029200	65391850		539.029	65.3919
539511400	65312130		539.511	65.3121
539993500	65208070		539.994	65.2081
540475600	65085820		540.476	65.0858
540957800	64958530		540.958	64.9585
541439900	64840580		541.44	64.8406
541922000	64741190		541.922	64.7412
542404200	64661400		542.404	64.6614
542886300	64595450		542.886	64.5954
543368400	64535390		543.368	64.5354
543850600	64475930		543.851	64.4759
544332700	64416500		544.333	64.4165
544814800	64359890		544.815	64.3599
545297000	64308330		545.297	64.3083
545779100	64260140		545.779	64.2601
546261200	64208980		546.261	64.209
546743400	64146680		546.743	64.1467
547225500	64067770		547.226	64.0678
547707600	63972920		547.708	63.9729
548189800	63868680		548.19	63.8687
548671900	63763950		548.672	63.764
549154100	63664570		549.154	63.6646
549636200	63569800		549.636	63.5698
550118300	63472310		550.118	63.4723
550600500	63362620		550.601	63.3626
551082600	63235230		551.083	63.2352
551564800	63092610		551.565	63.0926
552046900	62945220		552.047	62.9452
552529100	62806660		552.529	62.8067
553011200	62687140		553.011	62.6871
553493300	62588100		553.493	62.5881
553975500	62501690		553.976	62.5017
554457600	62415450		554.458	62.4154
554939700	62319480		554.94	62.3195
555421900	62212850		555.422	62.2129
555904000	62105310		555.904	62.1053
556386100	62014000		556.386	62.014
556868300	61956650		556.868	61.9567
557350400	61945080		557.35	61.9451
557832500	61982340		557.832	61.9823
558314700	62064510		558.315	62.0645
558796800	62185460		558.797	62.1855
559278900	62341380		559.279	62.3414
559761100	62532210		559.761	62.5322
560243200	62759070		560.243	62.7591
560725300	63020160		560.725	63.0202
561207500	63306960		561.207	63.307
561689600	63604500		561.69	63.6045
562171800	63894920		562.172	63.8949
562653900	64163240		562.654	64.1632
563136000	64402020		563.136	64.402
563618200	64612560		563.618	64.6126
564100300	64802280		564.1	64.8023
564582500	64979870		564.582	64.9799
565064600	65150670		565.065	65.1507
565546800	65314900		565.547	65.3149
566028900	65469460		566.029	65.4695
566511000	65611750		566.511	65.6118
566993200	65743180		566.993	65.7432
567475300	65869910		567.475	65.8699
567957400	66000180		567.957	66.0002
568439600	66139720		568.44	66.1397
568921700	66287700		568.922	66.2877
569403800	66435610		569.404	66.4356
569886000	66570230		569.886	66.5702
570368100	66678790		570.368	66.6788
570850200	66754250		570.85	66.7542
571332400	66797800		571.332	66.7978
571814500	66818020		571.814	66.818
572296600	66826850		572.297	66.8268
572778800	66835110		572.779	66.8351
573260900	66849120		573.261	66.8491
573743000	66870350		573.743	66.8704
574225200	66897030		574.225	66.897
574707300	66926810		574.707	66.9268
575189500	66958120		575.189	66.9581
575671600	66990020		575.672	66.99
576153700	67021110		576.154	67.0211
576635900	67048060		576.636	67.0481
577118000	67065990		577.118	67.066
577600200	67070210		577.6	67.0702
578082300	67058720		578.082	67.0587
578564500	67034160		578.564	67.0342
579046600	67003480		579.047	67.0035
579528700	66975970		579.529	66.976
580010900	66959910		580.011	66.9599
580493000	66959500		580.493	66.9595
580975100	66973700		580.975	66.9737
581457300	66997230		581.457	66.9972
581939400	67023230		581.939	67.0232
582421500	67045820		582.422	67.0458
582903700	67061330		582.904	67.0613
583385800	67067670		583.386	67.0677
583867900	67063240		583.868	67.0632
584350100	67046100		584.35	67.0461
584832200	67014330		584.832	67.0143
585314300	66967800		585.314	66.9678
585796500	66909880		585.797	66.9099
586278600	66848080		586.279	66.8481
586760700	66792560		586.761	66.7926
587242900	66753030		587.243	66.753
587725000	66735400		587.725	66.7354
588207200	66739780		588.207	66.7398
588689300	66760890		588.689	66.7609
589171400	66790690		589.171	66.7907
589653600	66821540		589.654	66.8215
590135700	66848910		590.136	66.8489
590617900	66871600		590.618	66.8716
591100000	66890590		591.1	66.8906
591582200	66906910		591.582	66.9069
592064300	66920170		592.064	66.9202
592546400	66929010		592.546	66.929
593028600	66932530		593.029	66.9325
593510700	66932240		593.511	66.9322
593992800	66932500		593.993	66.9325
594475000	66939090		594.475	66.9391
594957100	66956490		594.957	66.9565
595439200	66985340		595.439	66.9853
595921400	67021570		595.921	67.0216
596403500	67058110		596.404	67.0581
596885600	67088010		596.886	67.088
597367800	67107860		597.368	67.1079
597849900	67119210		597.85	67.1192
598332000	67127300		598.332	67.1273
598814200	67137720		598.814	67.1377
599296300	67152990		599.296	67.153
599778400	67170900		599.778	67.1709
600260600	67185620		600.261	67.1856
600742700	67191250		600.743	67.1912
601224900	67185650		601.225	67.1856
601707000	67172160		601.707	67.1722
602189100	67158360		602.189	67.1584
602671300	67152040		602.671	67.152
603153400	67156910		603.153	67.1569
603635600	67169820		603.636	67.1698
604117700	67181480		604.118	67.1815
604599900	67180330		604.6	67.1803
605082000	67157590		605.082	67.1576
605564100	67111180		605.564	67.1112
606046300	67046750		606.046	67.0468
606528400	66975230		606.528	66.9752
607010500	66908570		607.01	66.9086
607492700	66855740		607.493	66.8557
607974800	66821020		607.975	66.821
608456900	66804550		608.457	66.8046
608939100	66804820		608.939	66.8048
609421200	66820880		609.421	66.8209
609903300	66852930		609.903	66.8529
610385500	66901100		610.385	66.9011
610867600	66963490		610.868	66.9635
611349700	67034740		611.35	67.0347
611831900	67106730		611.832	67.1067
612314000	67171110		612.314	67.1711
612796100	67222530		612.796	67.2225
613278300	67260930		613.278	67.2609
613760400	67291540		613.76	67.2915
614242600	67322530		614.243	67.3225
614724700	67361790		614.725	67.3618
615206800	67414070		615.207	67.4141
615689000	67480200		615.689	67.4802
616171100	67558490		616.171	67.5585
616653300	67647210		616.653	67.6472
617135400	67746590		617.135	67.7466
617617600	67859250		617.618	67.8593
618099700	67988540		618.1	67.9885
618581800	68135990		618.582	68.136
619064000	68299480		619.064	68.2995
619546100	68473440		619.546	68.4734
620028200	68650400		620.028	68.6504
620510400	68823880		620.51	68.8239
620992500	68990120		620.992	68.9901
621474600	69148450		621.475	69.1484
621956800	69299780		621.957	69.2998
622438900	69444730		622.439	69.4447
622921000	69581860		622.921	69.5819
623403200	69707860		623.403	69.7079
623885300	69819030		623.885	69.819
624367400	69913640		624.367	69.9136
624849600	69993390		624.85	69.9934
625331700	70063250		625.332	70.0632
625813800	70129580		625.814	70.1296
626296000	70197360		626.296	70.1974
626778100	70268290		626.778	70.2683
627260300	70340570		627.26	70.3406
627742400	70410610		627.742	70.4106
628224500	70475620		628.225	70.4756
628706700	70535400		628.707	70.5354
629188800	70592730		629.189	70.5927
629671000	70651890		629.671	70.6519
630153100	70716680		630.153	70.7167
630635300	70788610		630.635	70.7886
631117400	70866900		631.117	70.8669
631599500	70949750		631.6	70.9497
632081700	71036410		632.082	71.0364
632563800	71128370		632.564	71.1284
633045900	71229240		633.046	71.2292
633528100	71342590		633.528	71.3426
634010200	71469640		634.01	71.4696
634492300	71607370		634.492	71.6074
634974500	71748690		634.975	71.7487
635456600	71884480		635.457	71.8845
635938700	72006740		635.939	72.0067
636420900	72111240		636.421	72.1112
636903000	72198430		636.903	72.1984
637385100	72272410		637.385	72.2724
637867300	72338560		637.867	72.3386
638349400	72401090		638.349	72.4011
638831500	72461970		638.832	72.462
639313700	72521020		639.314	72.521
639795800	72577470		639.796	72.5775
640278000	72631230		640.278	72.6312
640760100	72683320		640.76	72.6833
641242200	72735210		641.242	72.7352
641724400	72787540		641.724	72.7875
642206500	72839250		642.207	72.8393
642688700	72887760		642.689	72.8878
643170800	72930270		643.171	72.9303
643653000	72965420		643.653	72.9654
644135100	72994200		644.135	72.9942
644617200	73019640		644.617	73.0196
645099400	73044900		645.099	73.0449
645581500	73071300		645.582	73.0713
646063600	73097160		646.064	73.0972
646545800	73118350		646.546	73.1184
647027900	73130210		647.028	73.1302
647510000	73130290		647.51	73.1303
647992200	73119920		647.992	73.1199
648474300	73103770		648.474	73.1038
648956400	73087570		648.956	73.0876
649438600	73074910		649.439	73.0749
649920700	73065090		649.921	73.0651
650402800	73053140		650.403	73.0531
650885000	73032080		650.885	73.0321
651367100	72996110		651.367	72.9961
651849200	72943200		651.849	72.9432
652331400	72875460		652.331	72.8755
652813500	72797330		652.813	72.7973
653295700	72712690		653.296	72.7127
653777800	72622510		653.778	72.6225
654259900	72524470		654.26	72.5245
654742100	72414820		654.742	72.4148
655224200	72291280		655.224	72.2913
655706400	72155340		655.706	72.1553
656188500	72012650		656.188	72.0126
656670700	71870830		656.671	71.8708
657152800	71736540		657.153	71.7365
657634900	71612980		657.635	71.613
658117100	71499550		658.117	71.4995
658599200	71393620		658.599	71.3936
659081300	71293450		659.081	71.2935
659563500	71200440		659.563	71.2004
660045600	71119440		660.046	71.1194
660527700	71057030		660.528	71.057
661009900	71018570		661.01	71.0186
661492000	71006030		661.492	71.006
661974100	71017150		661.974	71.0172
662456300	71046590		662.456	71.0466
662938400	71087910		662.938	71.0879
663420500	71135860		663.42	71.1359
663902700	71187390		663.903	71.1874
664384800	71241660		664.385	71.2417
664866900	71299240		664.867	71.2992
665349100	71361560		665.349	71.3616
665831200	71431140		665.831	71.4311
666313400	71512800		666.313	71.5128
666795500	71614910		666.795	71.6149
667277600	71748840		667.278	71.7488
667759800	71923100		667.76	71.9231
668241900	72132480		668.242	72.1325
668724100	72354460		668.724	72.3545
669206200	72562040		669.206	72.562
669688400	72740650		669.688	72.7407
670170500	72891140		670.17	72.8911
670652600	73023090		670.653	73.0231
671134800	73148120		671.135	73.1481
671616900	73276610		671.617	73.2766
672099000	73415990		672.099	73.416
672581200	73569620		672.581	73.5696
673063300	73736410		673.063	73.7364
673545400	73911560		673.545	73.9116
674027600	74088700		674.028	74.0887
674509700	74262610		674.51	74.2626
674991800	74430950		674.992	74.4309
675474000	74594400		675.474	74.5944
675956100	74755070		675.956	74.7551
676438200	74915020		676.438	74.915
676920400	75074550		676.92	75.0746
677402500	75232090		677.403	75.2321
677884600	75384650		677.885	75.3846
678366800	75529120		678.367	75.5291
678848900	75662940		678.849	75.6629
679331100	75784420		679.331	75.7844
679813200	75892530		679.813	75.8925
680295300	75986650		680.295	75.9866
680777500	76066590		680.778	76.0666
681259600	76133080		681.26	76.1331
681741800	76188020		681.742	76.188
682223900	76234600		682.224	76.2346
682706100	76276960		682.706	76.277
683188200	76319160		683.188	76.3192
683670300	76364060		683.67	76.3641
684152500	76412490		684.153	76.4125
684634600	76462900		684.635	76.4629
685116700	76512170		685.117	76.5122
685598900	76556790		685.599	76.5568
686081000	76594120		686.081	76.5941
686563100	76623220		686.563	76.6232
687045300	76644810		687.045	76.6448
687527400	76660620		687.527	76.6606
688009500	76672580		688.01	76.6726
688491700	76682220		688.492	76.6822
688973800	76690640		688.974	76.6906
689455900	76698720		689.456	76.6987
689938100	76707610		689.938	76.7076
690420200	76718800		690.42	76.7188
690902300	76733670		690.902	76.7337
691384500	76752700		691.385	76.7527
691866600	76774870		691.867	76.7749
692348800	76797540		692.349	76.7975
692830900	76817240		692.831	76.8172
693313000	76830990		693.313	76.831
693795200	76837550		693.795	76.8375
694277300	76838150		694.277	76.8381
694759500	76835920		694.76	76.8359
695241600	76834800		695.242	76.8348
695723800	76838050		695.724	76.838
696205900	76847020		696.206	76.847
696688000	76861120		696.688	76.8611
697170200	76878490		697.17	76.8785
697652300	76897200		697.652	76.8972
698134400	76916340		698.134	76.9163
698616600	76936150		698.617	76.9361
699098700	76957390		699.099	76.9574
699580800	76980560		699.581	76.9806
700063000	77005070		700.063	77.0051
700545100	77029310		700.545	77.0293
701027200	77051350		701.027	77.0513
701509400	77070230		701.509	77.0702
701991500	77086560		701.991	77.0866
702473600	77102720		702.474	77.1027
702955800	77121870		702.956	77.1219
703437900	77146630		703.438	77.1466
703920000	77178040		703.92	77.178
704402200	77215120		704.402	77.2151
704884300	77255480		704.884	77.2555
705366500	77296680		705.366	77.2967
705848600	77337550		705.849	77.3375
706330700	77378850		706.331	77.3788
706812900	77422880		706.813	77.4229
707295000	77472850		707.295	77.4728
707777200	77531320		707.777	77.5313
708259300	77599530		708.259	77.5995
708741500	77677060		708.741	77.6771
709223600	77762240		709.224	77.7622
709705700	77852750		709.706	77.8528
710187900	77946270		710.188	77.9463
710670000	78040720		710.67	78.0407
711152100	78134540		711.152	78.1345
711634300	78226780		711.634	78.2268
712116400	78317140		712.116	78.3171
712598500	78406300		712.598	78.4063
713080700	78495750		713.081	78.4958
713562800	78587490		713.563	78.5875
714044900	78683270		714.045	78.6833
714527100	78783870		714.527	78.7839
715009200	78888640		715.009	78.8886
715491300	78995510		715.491	78.9955
715973500	79101810		715.973	79.1018
716455600	79205260		716.456	79.2053
716937700	79304890		716.938	79.3049
717419900	79401340		717.42	79.4013
717902000	79496440		717.902	79.4964
718384200	79592440		718.384	79.5924
718866300	79691060		718.866	79.6911
719348400	79793040		719.348	79.793
719830600	79898220		719.831	79.8982
720312700	80006040		720.313	80.006
720794900	80116260		720.795	80.1163
721277000	80229130		721.277	80.2291
721759200	80345230		721.759	80.3452
722241300	80464780		722.241	80.4648
722723400	80587240		722.723	80.5872
723205600	80711140		723.206	80.7111
723687700	80834530		723.688	80.8345
724169800	80955800		724.17	80.9558
724652000	81074050		724.652	81.074
725134100	81189270		725.134	81.1893
725616200	81301770		725.616	81.3018
726098400	81411430		726.098	81.4114
726580500	81517140		726.581	81.5171
727062600	81616830		727.063	81.6168
727544800	81708300		727.545	81.7083
728026900	81790310		728.027	81.7903
728509000	81863530		728.509	81.8635
728991200	81930850		728.991	81.9309
729473300	81996660		729.473	81.9967
729955400	82065490		729.955	82.0655
730437600	82140530		730.438	82.1405
730919700	82222480		730.92	82.2225
731401900	82309450		731.402	82.3094
731884000	82397670		731.884	82.3977
732366100	82482760		732.366	82.4828
732848300	82560980		732.848	82.561
733330400	82630000		733.33	82.63
733812600	82689060		733.813	82.6891
734294700	82738700		734.295	82.7387
734776900	82780240		734.777	82.7802
735259000	82815460		735.259	82.8155
735741100	82846360		735.741	82.8464
736223300	82875100		736.223	82.8751
736705400	82903950		736.705	82.9039
737187500	82935130		737.188	82.9351
737669700	82970090		737.67	82.9701
738151800	83009390		738.152	83.0094
738633900	83052230		738.634	83.0522
739116100	83096790		739.116	83.0968
739598200	83140740		739.598	83.1407
740080300	83182170		740.08	83.1822
740562500	83220100		740.562	83.2201
741044600	83254800		741.045	83.2548
741526700	83287550		741.527	83.2875
742008900	83320080		742.009	83.3201
742491000	83353930		742.491	83.3539
742973100	83389840		742.973	83.3898
743455300	83427690		743.455	83.4277
743937400	83466540		743.937	83.4665
744419600	83505060		744.42	83.5051
744901700	83541910		744.902	83.5419
745383900	83575940		745.384	83.5759
745866000	83606640		745.866	83.6066
746348100	83633900		746.348	83.6339
746830300	83658260		746.83	83.6583
747312400	83680750		747.312	83.6808
747794600	83702660		747.795	83.7027
748276700	83725400		748.277	83.7254
748758800	83750130		748.759	83.7501
749241000	83777470		749.241	83.7775
749723100	83807370		749.723	83.8074
750205200	83839050		750.205	83.8391
750687400	83871330		750.687	83.8713
751169500	83902850		751.169	83.9029
751651600	83932550		751.652	83.9326
752133800	83959840		752.134	83.9598
752615900	83984700		752.616	83.9847
753098000	84007610		753.098	84.0076
753580200	84029280		753.58	84.0293
754062300	84050780		754.062	84.0508
754544400	84073170		754.544	84.0732
755026600	84097500		755.027	84.0975
755508700	84124730		755.509	84.1247
755990800	84155200		755.991	84.1552
756473000	84188670		756.473	84.1887
756955100	84223960		756.955	84.224
757437300	84259160		757.437	84.2592
757919400	84291950		757.919	84.2919
758401600	84320280		758.402	84.3203
758883700	84342830		758.884	84.3428
759365800	84359310		759.366	84.3593
759848000	84370590		759.848	84.3706
760330100	84378330		760.33	84.3783
760812300	84384420		760.812	84.3844
761294400	84390810		761.294	84.3908
761776500	84398990		761.777	84.399
762258700	84410110		762.259	84.4101
762740800	84424960		762.741	84.425
763222900	84443860		763.223	84.4439
763705100	84466700		763.705	84.4667
764187200	84492540		764.187	84.4925
764669300	84519730		764.669	84.5197
765151500	84545890		765.152	84.5459
765633600	84568470		765.634	84.5685
766115700	84585450		766.116	84.5854
766597900	84596050		766.598	84.5961
767080000	84601010		767.08	84.601
767562100	84602460		767.562	84.6025
768044300	84603320		768.044	84.6033
768526400	84606320		768.526	84.6063
769008500	84613220		769.009	84.6132
769490700	84624540		769.491	84.6245
769972800	84639400		769.973	84.6394
770455000	84656210		770.455	84.6562
770937100	84673290		770.937	84.6733
771419300	84689340		771.419	84.6893
771901400	84703480		771.901	84.7035
772383500	84715370		772.384	84.7154
772865700	84724800		772.866	84.7248
773347800	84731640		773.348	84.7316
773830000	84735870		773.83	84.7359
774312100	84737790		774.312	84.7378
774794200	84738220		774.794	84.7382
775276400	84738460		775.276	84.7385
775758500	84740090		775.759	84.7401
776240600	84744470		776.241	84.7445
776722800	84752330		776.723	84.7523
777204900	84763490		777.205	84.7635
777687000	84776990		777.687	84.777
778169200	84791400		778.169	84.7914
778651300	84805340		778.651	84.8053
779133400	84817810		779.133	84.8178
779615600	84828400		779.616	84.8284
780097700	84837070		780.098	84.8371
780579800	84844000		780.58	84.844
781062000	84849360		781.062	84.8494
781544100	84853260		781.544	84.8533
782026200	84855950		782.026	84.856
782508400	84857910		782.508	84.8579
782990500	84859860		782.99	84.8599
783472700	84862660		783.473	84.8627
783954800	84866880		783.955	84.8669
784437000	84872570		784.437	84.8726
784919100	84878990		784.919	84.879
785401200	84884770		785.401	84.8848
785883400	84888300		785.883	84.8883
786365500	84888210		786.365	84.8882
786847700	84883930		786.848	84.8839
787329800	84875820		787.33	84.8758
787811900	84865140		787.812	84.8651
788294100	84853830		788.294	84.8538
788776200	84843950		788.776	84.844
789258300	84837380		789.258	84.8374
789740500	84835400		789.74	84.8354
790222600	84838560		790.223	84.8386
790704700	84846570		790.705	84.8466
791186900	84858210		791.187	84.8582
791669000	84871440		791.669	84.8714
792151100	84883650		792.151	84.8837
792633300	84892070		792.633	84.8921
793115400	84894360		793.115	84.8944
793597500	84889170		793.597	84.8892
794079700	84876480		794.08	84.8765
794561800	84857620		794.562	84.8576
795043900	84834960		795.044	84.835
795526100	84811270		795.526	84.8113
796008200	84789120		796.008	84.7891
796490400	84770460		796.49	84.7705
796972500	84756350		796.972	84.7563
797454700	84747060		797.455	84.7471
797936800	84742490		797.937	84.7425
798418900	84742340		798.419	84.7423
798901100	84746200		798.901	84.7462
799383200	84753540		799.383	84.7535
799865400	84763570		799.865	84.7636
800347500	84775280		800.347	84.7753
800829600	84787350		800.83	84.7874
801311800	84798610		801.312	84.7986
801793900	84808060		801.794	84.8081
802276000	84815180		802.276	84.8152
802758200	84819780		802.758	84.8198
803240300	84821920		803.24	84.8219
803722400	84821740		803.722	84.8217
804204600	84819270		804.205	84.8193
804686700	84814600		804.687	84.8146
805168800	84807590		805.169	84.8076
805651000	84798350		805.651	84.7983
806133100	84786830		806.133	84.7868
806615200	84773030		806.615	84.773
807097400	84756770		807.097	84.7568
807579500	84737990		807.58	84.738
808061600	84716800		808.062	84.7168
808543800	84694000		808.544	84.694
809025900	84671170		809.026	84.6712
809508100	84650510		809.508	84.6505
809990200	84634520		809.99	84.6345
810472400	84625070		810.472	84.6251
810954500	84622730		810.955	84.6227
811436600	84626440		811.437	84.6264
811918800	84633620		811.919	84.6336
812400900	84641050		812.401	84.6411
812883100	84645680		812.883	84.6457
813365200	84645670		813.365	84.6457
813847300	84640740		813.847	84.6407
814329500	84631840		814.33	84.6318
814811600	84620400		814.812	84.6204
815293700	84607730		815.294	84.6077
815775900	84594410		815.776	84.5944
816258000	84580350		816.258	84.5803
816740100	84565410		816.74	84.5654
817222300	84549780		817.222	84.5498
817704400	84534520		817.704	84.5345
818186500	84521290		818.187	84.5213
818668700	84511780		818.669	84.5118
819150800	84506930		819.151	84.5069
819632900	84506320		819.633	84.5063
820115100	84508270		820.115	84.5083
820597200	84510230		820.597	84.5102
821079300	84509800		821.079	84.5098
821561500	84505390		821.562	84.5054
822043600	84496800		822.044	84.4968
822525800	84484930		822.526	84.4849
823007900	84471460		823.008	84.4715
823490100	84457990		823.49	84.458
823972200	84445660		823.972	84.4457
824454300	84434800		824.454	84.4348
824936500	84425180		824.937	84.4252
825418600	84416130		825.419	84.4161
825900800	84406950		825.901	84.4069
826382900	84396920		826.383	84.3969
826865000	84385400		826.865	84.3854
827347200	84371890		827.347	84.3719
827829300	84356120		827.829	84.3561
828311400	84338300		828.311	84.3383
828793600	84319150		828.794	84.3191
829275700	84299900		829.276	84.2999
829757800	84281940		829.758	84.2819
830240000	84266360		830.24	84.2664
830722100	84253500		830.722	84.2535
831204200	84242780		831.204	84.2428
831686400	84232890		831.686	84.2329
832168500	84222370		832.168	84.2224
832650600	84210070		832.651	84.2101
833132800	84195680		833.133	84.1957
833614900	84179660		833.615	84.1797
834097000	84162990		834.097	84.163
834579200	84146600		834.579	84.1466
835061300	84130910		835.061	84.1309
835543500	84115810		835.543	84.1158
836025600	84100880		836.026	84.1009
836507800	84085810		836.508	84.0858
836989900	84070590		836.99	84.0706
837472000	84055780		837.472	84.0558
837954200	84041940		837.954	84.0419
838436300	84029600		838.436	84.0296
838918500	84018710		838.918	84.0187
839400600	84008770		839.401	84.0088
839882700	83999140		839.883	83.9991
840364900	83989290		840.365	83.9893
840847000	83979130		840.847	83.9791
841329100	83968920		841.329	83.9689
841811300	83958840		841.811	83.9588
842293400	83948640		842.293	83.9486
842775500	83937330		842.775	83.9373
843257700	83923490		843.258	83.9235
843739800	83905620		843.74	83.9056
844221900	83882940		844.222	83.8829
844704100	83855640		844.704	83.8556
845186200	83824980		845.186	83.825
845668300	83792610		845.668	83.7926
846150500	83760150		846.15	83.7601
846632600	83728390		846.633	83.7284
847114700	83697360		847.115	83.6974
847596900	83666480		847.597	83.6665
848079000	83635300		848.079	83.6353
848561200	83603810		848.561	83.6038
849043300	83572650		849.043	83.5726
849525400	83542720		849.525	83.5427
850007600	83514690		850.008	83.5147
850489700	83488580		850.49	83.4886
850971800	83463650		850.972	83.4637
851454000	83438760		851.454	83.4388
851936200	83413020		851.936	83.413
852418200	83386150		852.418	83.3862
852900400	83358440		852.9	83.3584
853382600	83330440		853.383	83.3304
853864600	83302370		853.865	83.3024
854346800	83273570		854.347	83.2736
854829000	83242790		854.829	83.2428
855311000	83208630		855.311	83.2086
855793200	83170340		855.793	83.1703
856275400	83128530		856.275	83.1285
856757400	83085080		856.757	83.0851
857239600	83042460		857.24	83.0425
857721800	83002780		857.722	83.0028
858203900	82966830		858.204	82.9668
858686000	82933850		858.686	82.9339
859168200	82901990		859.168	82.902
859650300	82869380		859.65	82.8694
860132400	82835010		860.132	82.835
860614600	82799350		860.615	82.7994
861096700	82763920		861.097	82.7639
861578900	82730490		861.579	82.7305
862061000	82699900		862.061	82.6999
862543100	82671480		862.543	82.6715
863025300	82643070		863.025	82.6431
863507400	82611980		863.507	82.612
863989500	82576040		863.99	82.576
864471700	82534560		864.472	82.5346
864953900	82488450		864.954	82.4885
865435900	82439930		865.436	82.4399
865918100	82391340		865.918	82.3913
866400300	82344540		866.4	82.3445
866882300	82300160		866.882	82.3002
867364500	82257830		867.365	82.2578
867846700	82216510		867.847	82.2165
868328700	82175160		868.329	82.1752
868810900	82132860		868.811	82.1329
869293100	82088880		869.293	82.0889
869775100	82042410		869.775	82.0424
870257300	81992470		870.257	81.9925
870739500	81938050		870.74	81.9381
871221600	81878510		871.222	81.8785
871703700	81813990		871.704	81.814
872185900	81745590		872.186	81.7456
872668000	81675060		872.668	81.6751
873150100	81604300		873.15	81.6043
873632300	81534590		873.632	81.5346
874114400	81466360		874.114	81.4664
874596600	81399060		874.597	81.3991
875078700	81331880		875.079	81.3319
875560800	81264210		875.561	81.2642
876043000	81196110		876.043	81.1961
876525100	81128070		876.525	81.1281
877007200	81060690		877.007	81.0607
877489400	80993840		877.489	80.9938
877971600	80926590		877.972	80.9266
878453600	80857250		878.454	80.8572
878935800	80784130		878.936	80.7841
879418000	80706380		879.418	80.7064
879900000	80624470		879.9	80.6245
880382200	80540120		880.382	80.5401
880864400	80455760		880.864	80.4558
881346400	80373420		881.346	80.3734
881828600	80294110		881.829	80.2941
882310800	80217540		882.311	80.2175
882792800	80142410		882.793	80.1424
883275000	80067250		883.275	80.0673
883757200	79991090		883.757	79.9911
884239300	79913720		884.239	79.9137
884721400	79835610		884.721	79.8356
885203600	79757410		885.204	79.7574
885685700	79679530		885.686	79.6795
886167800	79601870		886.168	79.6019
886650000	79523990		886.65	79.524
887132100	79445560		887.132	79.4456
887614300	79366650		887.614	79.3667
888096400	79287750		888.096	79.2878
888578500	79209690		888.578	79.2097
889060700	79133250		889.061	79.1333
889542800	79058970		889.543	79.059
890024900	78987110		890.025	78.9871
890507100	78918080		890.507	78.9181
890989300	78852550		890.989	78.8525
891471300	78791820		891.471	78.7918
891953500	78737270		891.953	78.7373
892435700	78690150		892.436	78.6902
892917700	78650890		892.918	78.6509
893399900	78619000		893.4	78.619
893882100	78593300		893.882	78.5933
894364100	78572410		894.364	78.5724
894846300	78555470		894.846	78.5555
895328500	78542270		895.328	78.5423
895810500	78533300		895.811	78.5333
896292700	78529210		896.293	78.5292
896774900	78530290		896.775	78.5303
897257000	78536190		897.257	78.5362
897739100	78545970		897.739	78.546
898221300	78558540		898.221	78.5585
898703400	78572970		898.703	78.573
899185500	78588860		899.186	78.5889
899667700	78606290		899.668	78.6063
900149800	78625530		900.15	78.6255
900632000	78646670		900.632	78.6467
901114100	78669590		901.114	78.6696
901596200	78693890		901.596	78.6939
902078400	78719190		902.078	78.7192
902560500	78745270		902.561	78.7453
903042600	78772130		903.043	78.7721
903524800	78799570		903.525	78.7996
904007000	78827150		904.007	78.8272
904489000	78853810		904.489	78.8538
904971200	78878230		904.971	78.8782
905453400	78899100		905.453	78.8991
905935400	78915660		905.935	78.9157
906417600	78928020		906.418	78.928
906899800	78937130		906.9	78.9371
907381800	78944270		907.382	78.9443
907864000	78950500		907.864	78.9505
908346200	78956260		908.346	78.9563
908828200	78961150		908.828	78.9612
909310400	78964270		909.31	78.9643
909792600	78964750		909.793	78.9647
910274700	78962090		910.275	78.9621
910756800	78956430		910.757	78.9564
911239000	78948430		911.239	78.9484
911721100	78938880		911.721	78.9389
912203200	78928450		912.203	78.9284
912685400	78917650		912.685	78.9176
913167500	78906800		913.168	78.9068
913649700	78896250		913.65	78.8962
914131800	78886370		914.132	78.8864
914613900	78877350		914.614	78.8774
915096100	78868710		915.096	78.8687
915578200	78859170		915.578	78.8592
916060300	78846480		916.06	78.8465
916542500	78828120		916.543	78.8281
917024700	78801930		917.025	78.8019
917506700	78767010		917.507	78.767
917988900	78724040		917.989	78.724
918471100	78675130		918.471	78.6751
918953100	78623020		918.953	78.623
919435300	78570130		919.435	78.5701
919917500	78517730		919.918	78.5177
920399500	78465810		920.399	78.4658
920881700	78413310		920.882	78.4133
921363900	78358990		921.364	78.359
921845900	78301900		921.846	78.3019
922328100	78241980		922.328	78.242
922810300	78179600		922.81	78.1796
923292400	78115340		923.292	78.1153
923774500	78049400		923.774	78.0494
924256700	77981580		924.257	77.9816
924738800	77911380		924.739	77.9114
925220900	77838640		925.221	77.8386
925703100	77763730		925.703	77.7637
926185200	77687790		926.185	77.6878
926667400	77612080		926.667	77.6121
927149500	77537680		927.149	77.5377
927631600	77464980		927.632	77.465
928113800	77393650		928.114	77.3936
928595900	77323020		928.596	77.323
929078000	77252680		929.078	77.2527
929560200	77182860		929.56	77.1829
930042400	77114360		930.042	77.1144
930524400	77047990		930.524	77.048
931006600	76984060		931.007	76.9841
931488800	76921830		931.489	76.9218
931970800	76859680		931.971	76.8597
932453000	76795610		932.453	76.7956
932935200	76728170		932.935	76.7282
933417200	76657080		933.417	76.6571
933899400	76583170		933.899	76.5832
934381600	76507930		934.382	76.5079
934863600	76432660		934.864	76.4327
935345800	76357740		935.346	76.3577
935828000	76282570		935.828	76.2826
936310100	76205880		936.31	76.2059
936792200	76126570		936.792	76.1266
937274400	76044330		937.274	76.0443
937756500	75959730		937.756	75.9597
938238600	75873860		938.239	75.8739
938720800	75787560		938.721	75.7876
939202900	75700800		939.203	75.7008
939685100	75612540		939.685	75.6125
940167200	75521160		940.167	75.5212
940649300	75425320		940.649	75.4253
941131500	75324520		941.131	75.3245
941613600	75219410		941.614	75.2194
942095700	75111320		942.096	75.1113
942577900	75001590		942.578	75.0016
943060100	74890950		943.06	74.891
943542100	74779200		943.542	74.7792
944024300	74665730		944.024	74.6657
944506500	74549930		944.506	74.5499
944988500	74431850		944.989	74.4318
945470700	74312110		945.471	74.3121
945952900	74191460		945.953	74.1915
946434900	74070110		946.435	74.0701
946917100	73947270		946.917	73.9473
947399300	73821280		947.399	73.8213
947881300	73690370		947.881	73.6904
948363500	73553660		948.364	73.5537
948845700	73411800		948.846	73.4118
949327800	73267010		949.328	73.267
949809900	73122330		949.81	73.1223
950292100	72980450		950.292	72.9805
950774200	72842670		950.774	72.8427
951256300	72708760		951.256	72.7088
951738500	72577250		951.739	72.5773
952220600	72446430		952.221	72.4464
952702800	72315220		952.703	72.3152
953184900	72183400		953.185	72.1834
953667000	72051150		953.667	72.0512
954149200	71918400		954.149	71.9184
954631300	71784190		954.631	71.7842
955113400	71646840		955.113	71.6468
955595600	71504600		955.596	71.5046
956077800	71356650		956.078	71.3567
956559800	71203860		956.56	71.2039
957042000	71048550		957.042	71.0486
957524200	70893600		957.524	70.8936
958006200	70741150		958.006	70.7412
958488400	70591560		958.488	70.5916
958970600	70443380		958.971	70.4434
959452600	70294240		959.453	70.2942
959934800	70142240		959.935	70.1422
960417000	69987020		960.417	69.987
960899000	69830060		960.899	69.8301
961381200	69673780		961.381	69.6738
961863400	69520200		961.863	69.5202
962345500	69369650		962.346	69.3696
962827600	69220470		962.828	69.2205
963309800	69069760		963.31	69.0698
963791900	68914730		963.792	68.9147
964274000	68753970		964.274	68.754
964756200	68588030		964.756	68.588
965238300	68418660		965.238	68.4187
965720500	68247700		965.721	68.2477
966202600	68075870		966.203	68.0759
966684700	67902300		966.685	67.9023
967166900	67725170		967.167	67.7252
967649000	67542980		967.649	67.543
968131100	67355460		968.131	67.3555
968613300	67163960		968.613	67.164
969095500	66970500		969.096	66.9705
969577500	66776500		969.577	66.7765
970059700	66581440		970.06	66.5814
970541900	66382770		970.542	66.3828
971023900	66176710		971.024	66.1767
971506100	65959920		971.506	65.9599
971988300	65730990		971.988	65.731
972470300	65490930		972.47	65.4909
972952500	65242390		972.952	65.2424
973434700	64988030		973.435	64.988
973916700	64729060		973.917	64.7291
974398900	64464690		974.399	64.4647
974881100	64192730		974.881	64.1927
975363200	63911300		975.363	63.9113
975845300	63620450		975.845	63.6204
976327500	63322710		976.327	63.3227
976809600	63022580		976.81	63.0226
977291700	62724880		977.292	62.7249
977773900	62433170		977.774	62.4332
978256000	62149150		978.256	62.1491
978738200	61873340		978.738	61.8733
979220300	61606670		979.22	61.6067
979702400	61352070		979.702	61.3521
980184600	61114960		980.185	61.115
980666700	60902320		980.667	60.9023
981148800	60720750		981.149	60.7208
981631000	60574490		981.631	60.5745
982113200	60464520		982.113	60.4645
982595200	60389130		982.595	60.3891
983077400	60345640		983.077	60.3456
983559600	60332020		983.56	60.332
984041600	60347620		984.042	60.3476
984523800	60392290		984.524	60.3923
985006000	60464680		985.006	60.4647
985488000	60560600		985.488	60.5606
985970200	60672620		985.97	60.6726
986452400	60790970		986.452	60.791
986934400	60905880		986.934	60.9059
987416600	61009660		987.417	61.0097
987898800	61097920		987.899	61.0979
988380900	61169300		988.381	61.1693
988863000	61224190		988.863	61.2242
989345200	61263130		989.345	61.2631
989827300	61285920		989.827	61.2859
990309400	61291740		990.309	61.2917
990791600	61280220		990.792	61.2802
991273700	61252460		991.274	61.2525
991755900	61211270		991.756	61.2113
992238000	61160490		992.238	61.1605
992720100	61103600		992.72	61.1036
993202300	61042350		993.202	61.0423
993684400	60976630		993.684	60.9766
994166500	60905220		994.167	60.9052
994648700	60827490		994.649	60.8275
995130900	60744750		995.131	60.7448
995612900	60660850		995.613	60.6609
996095100	60580950		996.095	60.581
996577300	60509900		996.577	60.5099
997059300	60450310		997.059	60.4503
997541500	60401990		997.542	60.402
998023700	60362570		998.024	60.3626
998505700	60329370		998.506	60.3294
998987900	60301050		998.988	60.301
999470100	60278470		999.47	60.2785
999952100	60263980		999.952	60.264
1000434000	60259990		1000.43	60.26
1000917000	60267170		1000.92	60.2672
1001399000	60283920		1001.4	60.2839
1001881000	60306840		1001.88	60.3068
1002363000	60332450		1002.36	60.3325
1002845000	60358640		1002.85	60.3586
1003327000	60385450		1003.33	60.3854
1003809000	60414330		1003.81	60.4143
1004291000	60446870		1004.29	60.4469
1004774000	60483100		1004.77	60.4831
1005256000	60521200		1005.26	60.5212
1005738000	60557980		1005.74	60.558
1006220000	60590530		1006.22	60.5905
1006702000	60617550		1006.7	60.6176
1007184000	60639840		1007.18	60.6398
1007666000	60659560		1007.67	60.6596
1008149000	60678610		1008.15	60.6786
1008631000	60697230		1008.63	60.6972
1009113000	60713570		1009.11	60.7136
1009595000	60724590		1009.6	60.7246
1010077000	60727790		1010.08	60.7278
1010559000	60722860		1010.56	60.7229
1011041000	60712110		1011.04	60.7121
1011523000	60699620		1011.52	60.6996
1012006000	60689350		1012.01	60.6893
1012488000	60683280		1012.49	60.6833
1012970000	60680560		1012.97	60.6806
1013452000	60678150		1013.45	60.6782
1013934000	60672490		1013.93	60.6725
1014416000	60661140		1014.42	60.6611
1014898000	60643680		1014.9	60.6437
1015381000	60621110		1015.38	60.6211
1015863000	60594510		1015.86	60.5945
1016345000	60563630		1016.35	60.5636
1016827000	60526410		1016.83	60.5264
1017309000	60479790		1017.31	60.4798
1017791000	60421410		1017.79	60.4214
1018273000	60351170		1018.27	60.3512
1018755000	60271690		1018.75	60.2717
1019238000	60187470		1019.24	60.1875
1019720000	60102960		1019.72	60.103
1020202000	60020730		1020.2	60.0207
1020684000	59940820		1020.68	59.9408
1021166000	59861270		1021.17	59.8613
1021648000	59779910		1021.65	59.7799
1022130000	59695920		1022.13	59.6959
1022613000	59610680		1022.61	59.6107
1023095000	59526820		1023.1	59.5268
1023577000	59446930		1023.58	59.4469
1024059000	59371860		1024.06	59.3719
1024541000	59300540		1024.54	59.3005
1025023000	59230900		1025.02	59.2309
1025505000	59161800		1025.51	59.1618
1025988000	59094600		1025.99	59.0946
1026470000	59033520		1026.47	59.0335
1026952000	58984250		1026.95	58.9843
1027434000	58951850		1027.43	58.9519
1027916000	58938850		1027.92	58.9389
1028398000	58944550		1028.4	58.9445
1028880000	58966300		1028.88	58.9663
1029363000	59001750		1029.36	59.0018
1029845000	59050790		1029.85	59.0508
1030327000	59116310		1030.33	59.1163
1030809000	59203030		1030.81	59.203
1031291000	59315350		1031.29	59.3154
1031773000	59455190		1031.77	59.4552
1032255000	59621330		1032.26	59.6213
1032738000	59810200		1032.74	59.8102
1033220000	60018010		1033.22	60.018
1033702000	60242440		1033.7	60.2424
1034184000	60483310		1034.18	60.4833
1034666000	60741460		1034.67	60.7415
1035148000	61016940		1035.15	61.0169
1035630000	61307210		1035.63	61.3072
1036112000	61606790		1036.11	61.6068
1036595000	61908470		1036.6	61.9085
1037077000	62205270		1037.08	62.2053
1037559000	62492080		1037.56	62.4921
1038041000	62766110		1038.04	62.7661
1038523000	63025730		1038.52	63.0257
1039005000	63268700		1039.01	63.2687
1039487000	63490590		1039.49	63.4906
1039970000	63684760		1039.97	63.6848
1040452000	63843580		1040.45	63.8436
1040934000	63960740		1040.93	63.9607
1041416000	64033070		1041.42	64.0331
1041898000	64061280		1041.9	64.0613
1042380000	64049070		1042.38	64.0491
1042862000	64001290		1042.86	64.0013
1043344000	63922180		1043.34	63.9222
1043827000	63814520		1043.83	63.8145
1044309000	63680090		1044.31	63.6801
1044791000	63521190		1044.79	63.5212
1045273000	63341840		1045.27	63.3418
1045755000	63148190		1045.76	63.1482
1046237000	62947400		1046.24	62.9474
1046719000	62745920		1046.72	62.7459
1047202000	62547770		1047.2	62.5478
1047684000	62354150		1047.68	62.3541
1048166000	62164630		1048.17	62.1646
1048648000	61979220		1048.65	61.9792
1049130000	61800310		1049.13	61.8003
1049612000	61633120		1049.61	61.6331
1050094000	61484550		1050.09	61.4845
1050577000	61360910		1050.58	61.3609
1051059000	61265690		1051.06	61.2657
1051541000	61198950		1051.54	61.199
1052023000	61158120		1052.02	61.1581
1052505000	61140290		1052.51	61.1403
1052987000	61144230		1052.99	61.1442
1053469000	61171100		1053.47	61.1711
1053952000	61223480		1053.95	61.2235
1054434000	61303460		1054.43	61.3035
1054916000	61410900		1054.92	61.4109
1055398000	61543120		1055.4	61.5431
1055880000	61696240		1055.88	61.6962
1056362000	61867610		1056.36	61.8676
1056844000	62057590		1056.84	62.0576
1057327000	62270090		1057.33	62.2701
1057809000	62511020		1057.81	62.511
1058291000	62785890		1058.29	62.7859
1058773000	63097480		1058.77	63.0975
1059255000	63445050		1059.26	63.4451
1059737000	63825210		1059.74	63.8252
1060219000	64233900		1060.22	64.2339
1060701000	64668030		1060.7	64.668
1061184000	65125910		1061.18	65.1259
1061666000	65606190		1061.67	65.6062
1062148000	66106220		1062.15	66.1062
1062630000	66620650		1062.63	66.6206
1063112000	67141560		1063.11	67.1416
1063594000	67660100		1063.59	67.6601
1064076000	68168620		1064.08	68.1686
1064559000	68662470		1064.56	68.6625
1065041000	69140260		1065.04	69.1403
1065523000	69602650		1065.52	69.6026
1066005000	70050340		1066.01	70.0503
1066487000	70482350		1066.49	70.4823
1066969000	70895550		1066.97	70.8956
1067451000	71285390		1067.45	71.2854
1067933000	71647710		1067.93	71.6477
1068416000	71980290		1068.42	71.9803
1068898000	72283560		1068.9	72.2836
1069380000	72560190		1069.38	72.5602
1069862000	72813890		1069.86	72.8139
1070344000	73048030		1070.34	73.048
1070826000	73265060		1070.83	73.2651
1071308000	73466510		1071.31	73.4665
1071791000	73653880		1071.79	73.6539
1072273000	73829150		1072.27	73.8291
1072755000	73995050		1072.76	73.9951
1073237000	74154460		1073.24	74.1545
1073719000	74309720		1073.72	74.3097
1074201000	74462010		1074.2	74.462
1074683000	74611570		1074.68	74.6116
1075166000	74758380		1075.17	74.7584
1075648000	74903420		1075.65	74.9034
1076130000	75048920		1076.13	75.0489
1076612000	75198140		1076.61	75.1981
1077094000	75353970		1077.09	75.354
1077576000	75517390		1077.58	75.5174
1078058000	75686510		1078.06	75.6865
1078541000	75856690		1078.54	75.8567
1079023000	76021760		1079.02	76.0218
1079505000	76176030		1079.51	76.176
1079987000	76315730		1079.99	76.3157
1080469000	76439540		1080.47	76.4395
1080951000	76547900		1080.95	76.5479
1081433000	76641670		1081.43	76.6417
1081916000	76721050		1081.92	76.7211
1082398000	76785030		1082.4	76.785
1082880000	76831960		1082.88	76.832
1083362000	76860760		1083.36	76.8608
1083844000	76871930		1083.84	76.8719
1084326000	76867930		1084.33	76.8679
1084808000	76852540		1084.81	76.8525
1085290000	76829680		1085.29	76.8297
1085773000	76802080		1085.77	76.8021
1086255000	76770710		1086.26	76.7707
1086737000	76735150		1086.74	76.7352
1087219000	76694530		1087.22	76.6945
1087701000	76648540		1087.7	76.6485
1088183000	76597940		1088.18	76.5979
1088665000	76543980		1088.66	76.544
1089148000	76487570		1089.15	76.4876
1089630000	76428310		1089.63	76.4283
1090112000	76364230		1090.11	76.3642
1090594000	76292400		1090.59	76.2924
1091076000	76210200		1091.08	76.2102
1091558000	76116480		1091.56	76.1165
1092040000	76011990		1092.04	76.012
1092522000	75898830		1092.52	75.8988
1093005000	75779320		1093.01	75.7793
1093487000	75654860		1093.49	75.6549
1093969000	75525280		1093.97	75.5253
1094451000	75389370		1094.45	75.3894
1094933000	75245930		1094.93	75.2459
1095415000	75094840		1095.41	75.0948
1095897000	74937670		1095.9	74.9377
1096380000	74777050		1096.38	74.7771
1096862000	74615750		1096.86	74.6158
1097344000	74455440		1097.34	74.4554
1097826000	74296360		1097.83	74.2964
1098308000	74137830		1098.31	74.1378
1098790000	73979450		1098.79	73.9794
1099272000	73822310		1099.27	73.8223
1099755000	73669360		1099.76	73.6694
1100237000	73524800		1100.24	73.5248
1100719000	73392610		1100.72	73.3926
1101201000	73275360		1101.2	73.2754
1101683000	73173620		1101.68	73.1736
1102165000	73086510		1102.16	73.0865
1102647000	73012920		1102.65	73.0129
1103130000	72952580		1103.13	72.9526
1103612000	72906350		1103.61	72.9064
1104094000	72875340		1104.09	72.8753
1104576000	72859610		1104.58	72.8596
1105058000	72857130		1105.06	72.8571
1105540000	72863720		1105.54	72.8637
1106022000	72874440		1106.02	72.8744
1106504000	72885570		1106.5	72.8856
1106987000	72896310		1106.99	72.8963
1107469000	72909320		1107.47	72.9093
1107951000	72929900		1107.95	72.9299
1108433000	72964200		1108.43	72.9642
1108915000	73017420		1108.91	73.0174
1109397000	73092930		1109.4	73.0929
1109879000	73192530		1109.88	73.1925
1110362000	73317760		1110.36	73.3178
1110844000	73471060		1110.84	73.4711
1111326000	73655920		1111.33	73.6559
1111808000	73876050		1111.81	73.8761
1112290000	74133720		1112.29	74.1337
1112772000	74428280		1112.77	74.4283
1113254000	74755710		1113.25	74.7557
1113736000	75109150		1113.74	75.1091
1114219000	75480660		1114.22	75.4807
1114701000	75862540		1114.7	75.8625
1115183000	76248410		1115.18	76.2484
1115665000	76633000		1115.66	76.633
1116147000	77011870		1116.15	77.0119
1116629000	77380710		1116.63	77.3807
1117111000	77735440		1117.11	77.7354
1117594000	78072570		1117.59	78.0726
1118076000	78389810		1118.08	78.3898
1118558000	78686330		1118.56	78.6863
1119040000	78962660		1119.04	78.9627
1119522000	79220050		1119.52	79.2201
1120004000	79459810		1120	79.4598
1120486000	79683120		1120.49	79.6831
1120969000	79891170		1120.97	79.8912
1121451000	80085780		1121.45	80.0858
1121933000	80270180		1121.93	80.2702
1122415000	80448840		1122.41	80.4488
1122897000	80627190		1122.9	80.6272
1123379000	80810390		1123.38	80.8104
1123861000	81002200		1123.86	81.0022
1124344000	81204270		1124.34	81.2043
1124826000	81416200		1124.83	81.4162
1125308000	81636180		1125.31	81.6362
1125790000	81861980		1125.79	81.862
1126272000	82091520		1126.27	82.0915
1126754000	82323090		1126.75	82.3231
1127236000	82554750		1127.24	82.5547
1127719000	82784040		1127.72	82.784
1128201000	83007580		1128.2	83.0076
1128683000	83221600		1128.68	83.2216
1129165000	83422580		1129.16	83.4226
1129647000	83608270		1129.65	83.6083
1130129000	83777980		1130.13	83.778
1130611000	83932710		1130.61	83.9327
1131093000	84074310		1131.09	84.0743
1131576000	84204960		1131.58	84.205
1132058000	84326360		1132.06	84.3264
1132540000	84439790		1132.54	84.4398
1133022000	84546160		1133.02	84.5462
1133504000	84646440		1133.5	84.6464
1133986000	84741730		1133.99	84.7417
1134468000	84833040		1134.47	84.833
1134951000	84920710		1134.95	84.9207
1135433000	85003750		1135.43	85.0037
1135915000	85079620		1135.91	85.0796
1136397000	85144440		1136.4	85.1444
1136879000	85193790		1136.88	85.1938
1137361000	85223750		1137.36	85.2237
1137843000	85231700		1137.84	85.2317
1138325000	85216690		1138.33	85.2167
1138808000	85179250		1138.81	85.1792
1139290000	85120990		1139.29	85.121
1139772000	85043850		1139.77	85.0439
1140254000	84949700		1140.25	84.9497
1140736000	84840230		1140.74	84.8402
1141218000	84717090		1141.22	84.7171
1141700000	84582150		1141.7	84.5821
1142183000	84437710		1142.18	84.4377
1142665000	84286250		1142.66	84.2862
1143147000	84130310		1143.15	84.1303
1143629000	83971980		1143.63	83.972
1144111000	83813050		1144.11	83.8131
1144593000	83654910		1144.59	83.6549
1145075000	83499060		1145.08	83.4991
1145557000	83347170		1145.56	83.3472
1146040000	83201260		1146.04	83.2013
1146522000	83063030		1146.52	83.063
1147004000	82933580		1147	82.9336
1147486000	82812680		1147.49	82.8127
1147968000	82699060		1147.97	82.6991
1148450000	82590580		1148.45	82.5906
1148932000	82485270		1148.93	82.4853
1149415000	82381850		1149.41	82.3819
1149897000	82280010		1149.9	82.28
1150379000	82180190		1150.38	82.1802
1150861000	82082910		1150.86	82.0829
1151343000	81988240		1151.34	81.9882
1151825000	81895590		1151.83	81.8956
1152307000	81803910		1152.31	81.8039
1152790000	81712330		1152.79	81.7123
1153272000	81620700		1153.27	81.6207
1153754000	81529620		1153.75	81.5296
1154236000	81440260		1154.24	81.4403
1154718000	81353640		1154.72	81.3536
1155200000	81270250		1155.2	81.2703
1155682000	81189980		1155.68	81.19
1156165000	81112470		1156.16	81.1125
1156647000	81037930		1156.65	81.0379
1157129000	80967620		1157.13	80.9676
1157611000	80904120		1157.61	80.9041
1158093000	80850720		1158.09	80.8507
1158575000	80810750		1158.58	80.8107
1159057000	80786830		1159.06	80.7868
1159540000	80780790		1159.54	80.7808
1160022000	80793880		1160.02	80.7939
1160504000	80827650		1160.5	80.8277
1160986000	80884350		1160.99	80.8843
1161468000	80966990		1161.47	80.967
1161950000	81078740		1161.95	81.0787
1162432000	81221840		1162.43	81.2218
1162914000	81397020		1162.91	81.397
1163397000	81603210		1163.4	81.6032
1163879000	81838020		1163.88	81.838
1164361000	82098570		1164.36	82.0986
1164843000	82382190		1164.84	82.3822
1165325000	82686440		1165.33	82.6864
1165807000	83008800		1165.81	83.0088
1166289000	83346100		1166.29	83.3461
1166772000	83694180		1166.77	83.6942
1167254000	84048260		1167.25	84.0483
1167736000	84403660		1167.74	84.4037
1168218000	84756520		1168.22	84.7565
1168700000	85104290		1168.7	85.1043
1169182000	85445610		1169.18	85.4456
1169664000	85779550		1169.66	85.7796
1170146000	86104970		1170.15	86.105
1170629000	86420030		1170.63	86.42
1171111000	86722310		1171.11	86.7223
1171593000	87009280		1171.59	87.0093
1172075000	87279040		1172.08	87.279
1172557000	87530670		1172.56	87.5307
1173039000	87764450		1173.04	87.7644
1173521000	87981400		1173.52	87.9814
1174004000	88182920		1174	88.1829
1174486000	88370340		1174.49	88.3703
1174968000	88544720		1174.97	88.5447
1175450000	88706920		1175.45	88.7069
1175932000	88857810		1175.93	88.8578
1176414000	88998290		1176.41	88.9983
1176896000	89129220		1176.9	89.1292
1177379000	89251290		1177.38	89.2513
1177861000	89364810		1177.86	89.3648
1178343000	89469750		1178.34	89.4698
1178825000	89565830		1178.83	89.5658
1179307000	89652980		1179.31	89.653
1179789000	89731490		1179.79	89.7315
1180271000	89802290		1180.27	89.8023
1180754000	89866660		1180.75	89.8667
1181236000	89925940		1181.24	89.9259
1181718000	89981010		1181.72	89.981
1182200000	90031970		1182.2	90.032
1182682000	90078130		1182.68	90.0781
1183164000	90118220		1183.16	90.1182
1183646000	90150920		1183.65	90.1509
1184129000	90175290		1184.13	90.1753
1184611000	90191010		1184.61	90.191
1185093000	90198390		1185.09	90.1984
1185575000	90198290		1185.58	90.1983
1186057000	90191720		1186.06	90.1917
1186539000	90179450		1186.54	90.1795
1187021000	90161970		1187.02	90.162
1187503000	90139370		1187.5	90.1394
1187986000	90111600		1187.99	90.1116
1188468000	90078510		1188.47	90.0785
1188950000	90040050		1188.95	90.04
1189432000	89996390		1189.43	89.9964
1189914000	89947700		1189.91	89.9477
1190396000	89894280		1190.4	89.8943
1190878000	89836430		1190.88	89.8364
1191361000	89774510		1191.36	89.7745
1191843000	89709040		1191.84	89.709
1192325000	89640740		1192.33	89.6407
1192807000	89570460		1192.81	89.5705
1193289000	89498970		1193.29	89.499
1193771000	89426900		1193.77	89.4269
1194253000	89354670		1194.25	89.3547
1194735000	89282260		1194.73	89.2823
1195218000	89209790		1195.22	89.2098
1195700000	89137430		1195.7	89.1374
1196182000	89065700		1196.18	89.0657
1196664000	88995390		1196.66	88.9954
1197146000	88927520		1197.15	88.9275
1197628000	88862980		1197.63	88.863
1198110000	88802400		1198.11	88.8024
1198593000	88745990		1198.59	88.746
1199075000	88693820		1199.08	88.6938
1199557000	88645870		1199.56	88.6459
1200039000	88602320		1200.04	88.6023
1200521000	88563390		1200.52	88.5634
1201003000	88529590		1201	88.5296
1201485000	88501270		1201.48	88.5013
1201968000	88478830		1201.97	88.4788
1202450000	88462540		1202.45	88.4625
1202932000	88452900		1202.93	88.4529
1203414000	88450500		1203.41	88.4505
1203896000	88456350		1203.9	88.4564
1204378000	88471440		1204.38	88.4714
1204860000	88496790		1204.86	88.4968
1205343000	88533110		1205.34	88.5331
1205825000	88580830		1205.83	88.5808
1206307000	88640140		1206.31	88.6401
1206789000	88711140		1206.79	88.7111
1207271000	88793830		1207.27	88.7938
1207753000	88888050		1207.75	88.8881
1208235000	88992950		1208.23	88.9929
1208718000	89106840		1208.72	89.1068
1209200000	89226810		1209.2	89.2268
1209682000	89348980		1209.68	89.349
1210164000	89468930		1210.16	89.4689
1210646000	89582440		1210.65	89.5824
1211128000	89686000		1211.13	89.686
1211610000	89777410		1211.61	89.7774
1212092000	89855750		1212.09	89.8558
1212575000	89921200		1212.58	89.9212
1213057000	89974570		1213.06	89.9746
1213539000	90016780		1213.54	90.0168
1214021000	90048450		1214.02	90.0485
1214503000	90069760		1214.5	90.0698
1214985000	90080550		1214.98	90.0806
1215467000	90080680		1215.47	90.0807
1215950000	90070340		1215.95	90.0703
1216432000	90050290		1216.43	90.0503
1216914000	90021970		1216.91	90.022
1217396000	89987300		1217.4	89.9873
1217878000	89948340		1217.88	89.9483
1218360000	89906850		1218.36	89.9069
1218842000	89864170		1218.84	89.8642
1219324000	89820930		1219.32	89.8209
1219807000	89777120		1219.81	89.7771
1220289000	89732290		1220.29	89.7323
1220771000	89685690		1220.77	89.6857
1221253000	89636610		1221.25	89.6366
1221735000	89584560		1221.73	89.5846
1222217000	89529420		1222.22	89.5294
1222699000	89471510		1222.7	89.4715
1223182000	89411510		1223.18	89.4115
1223664000	89350200		1223.66	89.3502
1224146000	89288340		1224.15	89.2883
1224628000	89226300		1224.63	89.2263
1225110000	89164260		1225.11	89.1643
1225592000	89102100		1225.59	89.1021
1226074000	89039790		1226.07	89.0398
1226557000	88977490		1226.56	88.9775
1227039000	88915730		1227.04	88.9157
1227521000	88855110		1227.52	88.8551
1228003000	88796220		1228	88.7962
1228485000	88739110		1228.48	88.7391
1228967000	88683340		1228.97	88.6833
1229449000	88627880		1229.45	88.6279
1229932000	88571720		1229.93	88.5717
1230414000	88514110		1230.41	88.5141
1230896000	88455220		1230.9	88.4552
1231378000	88396060		1231.38	88.3961
1231860000	88338520		1231.86	88.3385
1232342000	88284800		1232.34	88.2848
1232824000	88237050		1232.82	88.237
1233307000	88196910		1233.31	88.1969
1233789000	88165390		1233.79	88.1654
1234271000	88142730		1234.27	88.1427
1234753000	88128720		1234.75	88.1287
1235235000	88122450		1235.23	88.1225
1235717000	88122680		1235.72	88.1227
1236199000	88127620		1236.2	88.1276
1236681000	88135240		1236.68	88.1352
1237164000	88143390		1237.16	88.1434
1237646000	88150190		1237.65	88.1502
1238128000	88154220		1238.13	88.1542
1238610000	88154770		1238.61	88.1548
1239092000	88151570		1239.09	88.1516
1239574000	88144780		1239.57	88.1448
1240056000	88134590		1240.06	88.1346
1240539000	88121150		1240.54	88.1212
1241021000	88104410		1241.02	88.1044
1241503000	88084370		1241.5	88.0844
1241985000	88061070		1241.98	88.0611
1242467000	88034910		1242.47	88.0349
1242949000	88006500		1242.95	88.0065
1243431000	87976590		1243.43	87.9766
1243913000	87946030		1243.91	87.946
1244396000	87915720		1244.4	87.9157
1244878000	87886470		1244.88	87.8865
1245360000	87859500		1245.36	87.8595
1245842000	87836110		1245.84	87.8361
1246324000	87817960		1246.32	87.818
1246806000	87806430		1246.81	87.8064
1247288000	87802390		1247.29	87.8024
1247771000	87805630		1247.77	87.8056
1248253000	87814860		1248.25	87.8149
1248735000	87827740		1248.73	87.8277
1249217000	87841740		1249.22	87.8417
1249699000	87854580		1249.7	87.8546
1250181000	87864890		1250.18	87.8649
1250663000	87872340		1250.66	87.8723
1251146000	87877530		1251.15	87.8775
1251628000	87881320		1251.63	87.8813
1252110000	87884580		1252.11	87.8846
1252592000	87887500		1252.59	87.8875
1253074000	87889720		1253.07	87.8897
1253556000	87890400		1253.56	87.8904
1254038000	87888540		1254.04	87.8885
1254521000	87883260		1254.52	87.8833
1255003000	87873990		1255	87.874
1255485000	87860490		1255.48	87.8605
1255967000	87842900		1255.97	87.8429
1256449000	87821460		1256.45	87.8215
1256931000	87796750		1256.93	87.7968
1257413000	87769470		1257.41	87.7695
1257896000	87740530		1257.9	87.7405
1258378000	87711030		1258.38	87.711
1258860000	87681930		1258.86	87.6819
1259342000	87653980		1259.34	87.654
1259824000	87627430		1259.82	87.6274
1260306000	87602010		1260.31	87.602
1260788000	87577220		1260.79	87.5772
1261270000	87552410		1261.27	87.5524
1261753000	87527120		1261.75	87.5271
1262235000	87501180		1262.23	87.5012
1262717000	87474680		1262.72	87.4747
1263199000	87447840		1263.2	87.4478
1263681000	87420880		1263.68	87.4209
1264163000	87393910		1264.16	87.3939
1264645000	87367060		1264.64	87.3671
1265128000	87340320		1265.13	87.3403
1265610000	87313710		1265.61	87.3137
1266092000	87287160		1266.09	87.2872
1266574000	87260320		1266.57	87.2603
1267056000	87232610		1267.06	87.2326
1267538000	87203150		1267.54	87.2031
1268020000	87170930		1268.02	87.1709
1268502000	87135140		1268.5	87.1351
1268985000	87095290		1268.98	87.0953
1269467000	87051350		1269.47	87.0513
1269949000	87003760		1269.95	87.0038
1270431000	86953130		1270.43	86.9531
1270913000	86900090		1270.91	86.9001
1271395000	86845340		1271.39	86.8453
1271877000	86789480		1271.88	86.7895
1272360000	86733400		1272.36	86.7334
1272842000	86678270		1272.84	86.6783
1273324000	86625660		1273.32	86.6257
1273806000	86577100		1273.81	86.5771
1274288000	86533780		1274.29	86.5338
1274770000	86496020		1274.77	86.496
1275252000	86463170		1275.25	86.4632
1275734000	86433590		1275.73	86.4336
1276217000	86405210		1276.22	86.4052
1276699000	86376070		1276.7	86.3761
1277181000	86344870		1277.18	86.3449
1277663000	86311320		1277.66	86.3113
1278145000	86276230		1278.14	86.2762
1278627000	86241420		1278.63	86.2414
1279109000	86209450		1279.11	86.2095
1279592000	86183210		1279.59	86.1832
1280074000	86165860		1280.07	86.1659
1280556000	86160200		1280.56	86.1602
1281038000	86168430		1281.04	86.1684
1281520000	86191490		1281.52	86.1915
1282002000	86228770		1282	86.2288
1282484000	86277950		1282.48	86.278
1282967000	86335330		1282.97	86.3353
1283449000	86396490		1283.45	86.3965
1283931000	86457130		1283.93	86.4571
1284413000	86513760		1284.41	86.5138
1284895000	86564160		1284.89	86.5642
1285377000	86607220		1285.38	86.6072
1285859000	86642780		1285.86	86.6428
1286342000	86671040		1286.34	86.671
1286824000	86692340		1286.82	86.6923
1287306000	86706950		1287.31	86.707
1287788000	86715260		1287.79	86.7153
1288270000	86717900		1288.27	86.7179
1288752000	86715780		1288.75	86.7158
1289234000	86710050		1289.23	86.71
1289717000	86701920		1289.72	86.7019
1290199000	86692270		1290.2	86.6923
1290681000	86681690		1290.68	86.6817
1291163000	86670430		1291.16	86.6704
1291645000	86658650		1291.64	86.6586
1292127000	86646520		1292.13	86.6465
1292609000	86634220		1292.61	86.6342
1293091000	86621780		1293.09	86.6218
1293574000	86608750		1293.57	86.6088
1294056000	86593920		1294.06	86.5939
1294538000	86575550		1294.54	86.5756
1295020000	86551560		1295.02	86.5516
1295502000	86520180		1295.5	86.5202
1295984000	86480420		1295.98	86.4804
1296466000	86432360		1296.47	86.4324
1296949000	86376960		1296.95	86.377
1297431000	86315450		1297.43	86.3154
1297913000	86248920		1297.91	86.2489
1298395000	86177670		1298.39	86.1777
1298877000	86101240		1298.88	86.1012
1299359000	86018890		1299.36	86.0189
1299841000	85929850		1299.84	85.9299
1300323000	85833970		1300.32	85.834
1300806000	85731700		1300.81	85.7317
1301288000	85623920		1301.29	85.6239
1301770000	85511440		1301.77	85.5114
1302252000	85394710		1302.25	85.3947
1302734000	85273750		1302.73	85.2738
1303216000	85148370		1303.22	85.1484
1303698000	85018650		1303.7	85.0186
1304181000	84885220		1304.18	84.8852
1304663000	84749160		1304.66	84.7492
1305145000	84611760		1305.14	84.6118
1305627000	84473920		1305.63	84.4739
1306109000	84336020		1306.11	84.336
1306591000	84197780		1306.59	84.1978
1307073000	84058880		1307.07	84.0589
1307556000	83919430		1307.56	83.9194
1308038000	83780280		1308.04	83.7803
1308520000	83642970		1308.52	83.643
1309002000	83509280		1309	83.5093
1309484000	83380650		1309.48	83.3807
1309966000	83257860		1309.97	83.2579
1310448000	83141230		1310.45	83.1412
1310931000	83031080		1310.93	83.0311
1311413000	82928500		1311.41	82.9285
1311895000	82835570		1311.89	82.8356
1312377000	82755210		1312.38	82.7552
1312859000	82690440		1312.86	82.6904
1313341000	82643680		1313.34	82.6437
1313823000	82616130		1313.82	82.6161
1314306000	82607830		1314.31	82.6078
1314788000	82618300		1314.79	82.6183
1315270000	82646900		1315.27	82.6469
1315752000	82693280		1315.75	82.6933
1316234000	82756940		1316.23	82.7569
1316716000	82836980		1316.72	82.837
1317198000	82931430		1317.2	82.9314
1317680000	83037490		1317.68	83.0375
1318163000	83151870		1318.16	83.1519
1318645000	83271610		1318.64	83.2716
1319127000	83394660		1319.13	83.3947
1319609000	83519920		1319.61	83.5199
1320091000	83646850		1320.09	83.6469
1320573000	83774690		1320.57	83.7747
1321055000	83901860		1321.06	83.9019
1321538000	84026020		1321.54	84.026
1322020000	84144330		1322.02	84.1443
1322502000	84254280		1322.5	84.2543
1322984000	84354040		1322.98	84.354
1323466000	84442920		1323.47	84.4429
1323948000	84520910		1323.95	84.5209
1324430000	84588280		1324.43	84.5883
1324912000	84645000		1324.91	84.645
1325395000	84690510		1325.39	84.6905
1325877000	84723790		1325.88	84.7238
1326359000	84744030		1326.36	84.744
1326841000	84750850		1326.84	84.7508
1327323000	84744740		1327.32	84.7447
1327805000	84726850		1327.81	84.7268
1328287000	84698660		1328.29	84.6987
1328770000	84661580		1328.77	84.6616
1329252000	84616600		1329.25	84.6166
1329734000	84564610		1329.73	84.5646
1330216000	84506760		1330.22	84.5068
1330698000	84444850		1330.7	84.4449
1331180000	84381670		1331.18	84.3817
1331662000	84320590		1331.66	84.3206
1332145000	84265050		1332.14	84.2651
1332627000	84217740		1332.63	84.2177
1333109000	84180340		1333.11	84.1803
1333591000	84153650		1333.59	84.1536
1334073000	84138060		1334.07	84.1381
1334555000	84134050		1334.56	84.1341
1335037000	84142520		1335.04	84.1425
1335520000	84164220		1335.52	84.1642
1336002000	84199420		1336	84.1994
1336484000	84247250		1336.48	84.2472
1336966000	84305670		1336.97	84.3057
1337448000	84372110		1337.45	84.3721
1337930000	84444070		1337.93	84.4441
1338412000	84520080		1338.41	84.5201
1338895000	84599840		1338.89	84.5998
1339377000	84683800		1339.38	84.6838
1339859000	84772400		1339.86	84.7724
1340341000	84865340		1340.34	84.8653
1340823000	84961430		1340.82	84.9614
1341305000	85059030		1341.31	85.059
1341787000	85156840		1341.79	85.1568
1342269000	85254210		1342.27	85.2542
1342752000	85351140		1342.75	85.3511
1343234000	85447800		1343.23	85.4478
1343716000	85543790		1343.72	85.5438
1344198000	85637740		1344.2	85.6377
1344680000	85727270		1344.68	85.7273
1345162000	85809590		1345.16	85.8096
1345644000	85882210		1345.64	85.8822
1346127000	85943550		1346.13	85.9436
1346609000	85993180		1346.61	85.9932
1347091000	86031410		1347.09	86.0314
1347573000	86058810		1347.57	86.0588
1348055000	86075520		1348.06	86.0755
1348537000	86081280		1348.54	86.0813
1349019000	86075520		1349.02	86.0755
1349501000	86057980		1349.5	86.058
1349984000	86029210		1349.98	86.0292
1350466000	85990840		1350.47	85.9908
1350948000	85945330		1350.95	85.9453
1351430000	85895330		1351.43	85.8953
1351912000	85843210		1351.91	85.8432
1352394000	85790650		1352.39	85.7906
1352876000	85738770		1352.88	85.7388
1353359000	85688500		1353.36	85.6885
1353841000	85641090		1353.84	85.6411
1354323000	85598240		1354.32	85.5982
1354805000	85561810		1354.81	85.5618
1355287000	85533110		1355.29	85.5331
1355769000	85512370		1355.77	85.5124
1356251000	85498390		1356.25	85.4984
1356734000	85488910		1356.73	85.4889
1357216000	85481510		1357.22	85.4815
1357698000	85474420		1357.7	85.4744
1358180000	85467080		1358.18	85.4671
1358662000	85460060		1358.66	85.4601
1359144000	85454610		1359.14	85.4546
1359626000	85452100		1359.63	85.4521
1360109000	85453540		1360.11	85.4535
1360591000	85459370		1360.59	85.4594
1361073000	85469770		1361.07	85.4698
1361555000	85484860		1361.56	85.4849
1362037000	85504690		1362.04	85.5047
1362519000	85528800		1362.52	85.5288
1363001000	85555810		1363	85.5558
1363484000	85583110		1363.48	85.5831
1363966000	85607440		1363.97	85.6074
1364448000	85625750		1364.45	85.6257
1364930000	85636170		1364.93	85.6362
1365412000	85638470		1365.41	85.6385
1365894000	85634000		1365.89	85.634
1366376000	85625230		1366.38	85.6252
1366858000	85615010		1366.86	85.615
1367341000	85606000		1367.34	85.606
1367823000	85600300		1367.82	85.6003
1368305000	85599370		1368.31	85.5994
1368787000	85604410		1368.79	85.6044
1369269000	85616700		1369.27	85.6167
1369751000	85637850		1369.75	85.6379
1370233000	85669560		1370.23	85.6696
1370716000	85713360		1370.72	85.7134
1371198000	85770170		1371.2	85.7702
1371680000	85840290		1371.68	85.8403
1372162000	85923520		1372.16	85.9235
1372644000	86019380		1372.64	86.0194
1373126000	86126910		1373.13	86.1269
1373608000	86244430		1373.61	86.2444
1374090000	86368890		1374.09	86.3689
1374573000	86496050		1374.57	86.496
1375055000	86621300		1375.06	86.6213
1375537000	86741060		1375.54	86.7411
1376019000	86854100		1376.02	86.8541
1376501000	86961710		1376.5	86.9617
1376983000	87067060		1376.98	87.0671
1377465000	87173880		1377.46	87.1739
1377948000	87284830		1377.95	87.2848
1378430000	87400460		1378.43	87.4005
1378912000	87518880		1378.91	87.5189
1379394000	87636530		1379.39	87.6365
1379876000	87749570		1379.88	87.7496
1380358000	87855610		1380.36	87.8556
1380840000	87954160		1380.84	87.9542
1381323000	88046540		1381.32	88.0465
1381805000	88134640		1381.81	88.1346
1382287000	88219820		1382.29	88.2198
1382769000	88302360		1382.77	88.3024
1383251000	88381370		1383.25	88.3814
1383733000	88455580		1383.73	88.4556
1384215000	88524380		1384.21	88.5244
1384698000	88588020		1384.7	88.588
1385180000	88647750		1385.18	88.6478
1385662000	88704860		1385.66	88.7049
1386144000	88760140		1386.14	88.7601
1386626000	88813080		1386.63	88.8131
1387108000	88861980		1387.11	88.862
1387590000	88904750		1387.59	88.9048
1388073000	88939930		1388.07	88.9399
1388555000	88967450		1388.56	88.9674
1389037000	88988300		1389.04	88.9883
1389519000	89003950		1389.52	89.004
1390001000	89015530		1390	89.0155
1390483000	89023440		1390.48	89.0234
1390965000	89027550		1390.96	89.0276
1391447000	89027500		1391.45	89.0275
1391930000	89023360		1391.93	89.0234
1392412000	89015790		1392.41	89.0158
1392894000	89006100		1392.89	89.0061
1393376000	88995830		1393.38	88.9958
1393858000	88986180		1393.86	88.9862
1394340000	88977260		1394.34	88.9773
1394822000	88968110		1394.82	88.9681
1395305000	88957010		1395.31	88.957
1395787000	88942500		1395.79	88.9425
1396269000	88924060		1396.27	88.9241
1396751000	88902350		1396.75	88.9023
1397233000	88878780		1397.23	88.8788
1397715000	88855060		1397.71	88.8551
1398197000	88832410		1398.2	88.8324
1398679000	88811230		1398.68	88.8112
1399162000	88791000		1399.16	88.791
1399644000	88770650		1399.64	88.7707
1400126000	88749010		1400.13	88.749
1400608000	88725550		1400.61	88.7255
1401090000	88700350		1401.09	88.7004
1401572000	88674030		1401.57	88.674
1402054000	88647350		1402.05	88.6474
1402537000	88621090		1402.54	88.6211
1403019000	88595660		1403.02	88.5957
1403501000	88571280		1403.5	88.5713
1403983000	88548030		1403.98	88.548
1404465000	88525760		1404.46	88.5258
1404947000	88504100		1404.95	88.5041
1405429000	88482760		1405.43	88.4828
1405911000	88461180		1405.91	88.4612
1406394000	88438970		1406.39	88.439
1406876000	88415840		1406.88	88.4158
1407358000	88391880		1407.36	88.3919
1407840000	88367310		1407.84	88.3673
1408322000	88342670		1408.32	88.3427
1408804000	88318320		1408.8	88.3183
1409286000	88294430		1409.29	88.2944
1409769000	88270640		1409.77	88.2706
1410251000	88246170		1410.25	88.2462
1410733000	88219960		1410.73	88.22
1411215000	88190950		1411.21	88.191
1411697000	88158260		1411.7	88.1583
1412179000	88121330		1412.18	88.1213
1412661000	88079720		1412.66	88.0797
1413144000	88032970		1413.14	88.033
1413626000	87980550		1413.63	87.9805
1414108000	87922010		1414.11	87.922
1414590000	87857360		1414.59	87.8574
1415072000	87787100		1415.07	87.7871
1415554000	87712390		1415.55	87.7124
1416036000	87634540		1416.04	87.6345
1416519000	87554470		1416.52	87.5545
1417001000	87472200		1417	87.4722
1417483000	87386520		1417.48	87.3865
1417965000	87295700		1417.96	87.2957
1418447000	87198590		1418.45	87.1986
1418929000	87096310		1418.93	87.0963
1419411000	86993070		1419.41	86.9931
1419894000	86894660		1419.89	86.8947
1420376000	86805790		1420.38	86.8058
1420858000	86728260		1420.86	86.7283
1421340000	86660920		1421.34	86.6609
1421822000	86601040		1421.82	86.601
1422304000	86545830		1422.3	86.5458
1422786000	86493640		1422.79	86.4936
1423268000	86444480		1423.27	86.4445
1423751000	86399970		1423.75	86.4
1424233000	86362290		1424.23	86.3623
1424715000	86332860		1424.71	86.3329
1425197000	86311460		1425.2	86.3115
1425679000	86296390		1425.68	86.2964
1426161000	86285580		1426.16	86.2856
1426643000	86278100		1426.64	86.2781
1427126000	86274680		1427.13	86.2747
1427608000	86277920		1427.61	86.2779
1428090000	86291080		1428.09	86.2911
1428572000	86316940		1428.57	86.3169
1429054000	86356290		1429.05	86.3563
1429536000	86407560		1429.54	86.4076
1430018000	86467380		1430.02	86.4674
1430500000	86532300		1430.5	86.5323
1430983000	86599850		1430.98	86.5999
1431465000	86669240		1431.46	86.6692
1431947000	86740360		1431.95	86.7404
1432429000	86813280		1432.43	86.8133
1432911000	86887400		1432.91	86.8874
1433393000	86962000		1433.39	86.962
1433875000	87036670		1433.88	87.0367
1434358000	87112580		1434.36	87.1126
1434840000	87192520		1434.84	87.1925
1435322000	87280610		1435.32	87.2806
1435804000	87380280		1435.8	87.3803
1436286000	87491260		1436.29	87.4913
1436768000	87607560		1436.77	87.6076
1437250000	87718930		1437.25	87.7189
1437733000	87815800		1437.73	87.8158
1438215000	87893650		1438.21	87.8936
1438697000	87953660		1438.7	87.9537
1439179000	88000490		1439.18	88.0005
1439661000	88039570		1439.66	88.0396
1440143000	88075460		1440.14	88.0755
1440625000	88110920		1440.62	88.1109
1441108000	88146800		1441.11	88.1468
1441590000	88182430		1441.59	88.1824
1442072000	88216420		1442.07	88.2164
1442554000	88247610		1442.55	88.2476
1443036000	88275660		1443.04	88.2757
1443518000	88300900		1443.52	88.3009
1444000000	88324080		1444	88.3241
1444483000	88345820		1444.48	88.3458
1444965000	88366240		1444.96	88.3662
1445447000	88385060		1445.45	88.3851
1445929000	88402020		1445.93	88.402
1446411000	88417050		1446.41	88.4171
1446893000	88430560		1446.89	88.4306
1447375000	88443180		1447.38	88.4432
1447857000	88455420		1447.86	88.4554
1448340000	88467190		1448.34	88.4672
1448822000	88477870		1448.82	88.4779
1449304000	88486720		1449.3	88.4867
1449786000	88493530		1449.79	88.4935
1450268000	88498860		1450.27	88.4989
1450750000	88504140		1450.75	88.5041
1451232000	88510950		1451.23	88.5109
1451715000	88520500		1451.71	88.5205
1452197000	88532910		1452.2	88.5329
1452679000	88547160		1452.68	88.5472
1453161000	88561510		1453.16	88.5615
1453643000	88574530		1453.64	88.5745
1454125000	88585900		1454.12	88.5859
1454607000	88597180		1454.61	88.5972
1455089000	88611880		1455.09	88.6119
1455572000	88635170		1455.57	88.6352
1456054000	88672360		1456.05	88.6724
1456536000	88726170		1456.54	88.7262
1457018000	88793800		1457.02	88.7938
1457500000	88866980		1457.5	88.867
1457982000	88936550		1457.98	88.9365
1458464000	88997470		1458.46	88.9975
1458947000	89049710		1458.95	89.0497
1459429000	89095780		1459.43	89.0958
1459911000	89138340		1459.91	89.1383
1460393000	89179020		1460.39	89.179
1460875000	89218510		1460.88	89.2185
1461357000	89257460		1461.36	89.2575
1461839000	89297000		1461.84	89.297
1462322000	89339080		1462.32	89.3391
1462804000	89386210		1462.8	89.3862
1463286000	89440690		1463.29	89.4407
1463768000	89503330		1463.77	89.5033
1464250000	89572490		1464.25	89.5725
1464732000	89643910		1464.73	89.6439
1465214000	89712420		1465.21	89.7124
1465697000	89774220		1465.7	89.7742
1466179000	89828400		1466.18	89.8284
1466661000	89876550		1466.66	89.8765
1467143000	89921260		1467.14	89.9213
1467625000	89964490		1467.62	89.9645
1468107000	90006840		1468.11	90.0068
1468589000	90047710		1468.59	90.0477
1469072000	90086000		1469.07	90.086
1469554000	90121090		1469.55	90.1211
1470036000	90153400		1470.04	90.1534
1470518000	90184520		1470.52	90.1845
1471000000	90216950		1471	90.2169
1471482000	90253030		1471.48	90.253
1471964000	90293780		1471.96	90.2938
1472446000	90337970		1472.45	90.338
1472929000	90382610		1472.93	90.3826
1473411000	90424510		1473.41	90.4245
1473893000	90462150		1473.89	90.4621
1474375000	90495870		1474.38	90.4959
1474857000	90527050		1474.86	90.5271
1475339000	90556750		1475.34	90.5567
1475821000	90584980		1475.82	90.585
1476304000	90610630		1476.3	90.6106
1476786000	90632230		1476.79	90.6322
1477268000	90648490		1477.27	90.6485
1477750000	90659360		1477.75	90.6594
1478232000	90665930		1478.23	90.6659
1478714000	90670140		1478.71	90.6701
1479196000	90674330		1479.2	90.6743
1479678000	90680820		1479.68	90.6808
1480161000	90691730		1480.16	90.6917
1480643000	90708830		1480.64	90.7088
1481125000	90733310		1481.12	90.7333
1481607000	90765570		1481.61	90.7656
1482089000	90804880		1482.09	90.8049
1482571000	90849690		1482.57	90.8497
1483053000	90897910		1483.05	90.8979
1483536000	90947530		1483.54	90.9475
1484018000	90996920		1484.02	90.9969
1484500000	91045220		1484.5	91.0452
1484982000	91092230		1484.98	91.0922
1485464000	91138330		1485.46	91.1383
1485946000	91184040		1485.95	91.184
1486428000	91229790		1486.43	91.2298
1486911000	91275440		1486.91	91.2754
1487393000	91320270		1487.39	91.3203
1487875000	91363200		1487.88	91.3632
[truncated: 5,210 more rows]

## Sheet: Blue Fenton treated
CSV-file values			values FTIR spectrum
X	Y		wavenumber (cm-1)	transmission (%)
525047200	65534910		525.047	65.5349
525529400	65552920		525.529	65.5529
526011500	65579300		526.011	65.5793
526493700	65620300		526.494	65.6203
526975800	65672380		526.976	65.6724
527457900	65725300		527.458	65.7253
527940100	65768630		527.94	65.7686
528422200	65797010		528.422	65.797
528904300	65811360		528.904	65.8114
529386500	65816290		529.386	65.8163
529868600	65815580		529.869	65.8156
530350700	65809020		530.351	65.809
530832900	65792640		530.833	65.7926
531315000	65762640		531.315	65.7626
531797100	65720340		531.797	65.7203
532279300	65675040		532.279	65.675
532761400	65642130		532.761	65.6421
533243500	65637280		533.244	65.6373
533725700	65668920		533.726	65.6689
534207800	65733300		534.208	65.7333
534689900	65814790		534.69	65.8148
535172100	65891960		535.172	65.892
535654200	65945850		535.654	65.9458
536136400	65966940		536.136	65.9669
536618500	65957260		536.619	65.9573
537100600	65927250		537.101	65.9273
537582800	65889240		537.583	65.8892
538064900	65851310		538.065	65.8513
538547100	65814220		538.547	65.8142
539029200	65773120		539.029	65.7731
539511400	65721520		539.511	65.7215
539993500	65655480		539.994	65.6555
540475600	65574960		540.476	65.575
540957800	65482400		540.958	65.4824
541439900	65379990		541.44	65.38
541922000	65267630		541.922	65.2676
542404200	65143840		542.404	65.1438
542886300	65008670		542.886	65.0087
543368400	64867440		543.368	64.8674
543850600	64731630		543.851	64.7316
544332700	64616130		544.333	64.6161
544814800	64533170		544.815	64.5332
545297000	64485850		545.297	64.4858
545779100	64465030		545.779	64.465
546261200	64451920		546.261	64.4519
546743400	64425700		546.743	64.4257
547225500	64372370		547.226	64.3724
547707600	64290060		547.708	64.2901
548189800	64188640		548.19	64.1886
548671900	64083710		548.672	64.0837
549154100	63988260		549.154	63.9883
549636200	63906480		549.636	63.9065
550118300	63832690		550.118	63.8327
550600500	63755990		550.601	63.756
551082600	63667180		551.083	63.6672
551564800	63564580		551.565	63.5646
552046900	63454650		552.047	63.4547
552529100	63348100		552.529	63.3481
553011200	63253400		553.011	63.2534
553493300	63171840		553.493	63.1718
553975500	63096930		553.976	63.0969
554457600	63019240		554.458	63.0192
554939700	62933060		554.94	62.9331
555421900	62842170		555.422	62.8422
555904000	62760470		555.904	62.7605
556386100	62707600		556.386	62.7076
556868300	62701560		556.868	62.7016
557350400	62752140		557.35	62.7521
557832500	62858500		557.832	62.8585
558314700	63011920		558.315	63.0119
558796800	63201310		558.797	63.2013
559278900	63418500		559.279	63.4185
559761100	63659990		559.761	63.66
560243200	63925030		560.243	63.925
560725300	64211500		560.725	64.2115
561207500	64512770		561.207	64.5128
561689600	64817250		561.69	64.8173
562171800	65111500		562.172	65.1115
562653900	65384730		562.654	65.3847
563136000	65631980		563.136	65.632
563618200	65854580		563.618	65.8546
564100300	66057460		564.1	66.0575
564582500	66245030		564.582	66.245
565064600	66418420		565.065	66.4184
565546800	66575260		565.547	66.5753
566028900	66712630		566.029	66.7126
566511000	66830730		566.511	66.8307
566993200	66935100		566.993	66.9351
567475300	67035660		567.475	67.0357
567957400	67142350		567.957	67.1423
568439600	67259880		568.44	67.2599
568921700	67384220		568.922	67.3842
569403800	67503120		569.404	67.5031
569886000	67601020		569.886	67.601
570368100	67665450		570.368	67.6655
570850200	67692570		570.85	67.6926
571332400	67688900		571.332	67.6889
571814500	67668820		571.814	67.6688
572296600	67649190		572.297	67.6492
572778800	67643810		572.779	67.6438
573260900	67660040		573.261	67.66
573743000	67698910		573.743	67.6989
574225200	67757120		574.225	67.7571
574707300	67829830		574.707	67.8298
575189500	67911740		575.189	67.9117
575671600	67996840		575.672	67.9968
576153700	68077460		576.154	68.0775
576635900	68144380		576.636	68.1444
577118000	68188570		577.118	68.1886
577600200	68204540		577.6	68.2045
578082300	68192970		578.082	68.193
578564500	68161620		578.564	68.1616
579046600	68123120		579.047	68.1231
579528700	68090690		579.529	68.0907
580010900	68073090		580.011	68.0731
580493000	68071270		580.493	68.0713
580975100	68078320		580.975	68.0783
581457300	68083370		581.457	68.0834
581939400	68076710		581.939	68.0767
582421500	68054270		582.422	68.0543
582903700	68018930		582.904	68.0189
583385800	67978280		583.386	67.9783
583867900	67940610		583.868	67.9406
584350100	67910990		584.35	67.911
584832200	67889690		584.832	67.8897
585314300	67873360		585.314	67.8734
585796500	67857750		585.797	67.8577
586278600	67840880		586.279	67.8409
586760700	67823850		586.761	67.8238
587242900	67810010		587.243	67.81
587725000	67802440		587.725	67.8024
588207200	67802020		588.207	67.802
588689300	67807040		588.689	67.807
589171400	67814380		589.171	67.8144
589653600	67821820		589.654	67.8218
590135700	67829420		590.136	67.8294
590617900	67839330		590.618	67.8393
591100000	67854160		591.1	67.8542
591582200	67874690		591.582	67.8747
592064300	67898800		592.064	67.8988
592546400	67922450		592.546	67.9224
593028600	67942130		593.029	67.9421
593510700	67957420		593.511	67.9574
593992800	67971940		593.993	67.9719
594475000	67991660		594.475	67.9917
594957100	68021800		594.957	68.0218
595439200	68063480		595.439	68.0635
595921400	68112380		595.921	68.1124
596403500	68160290		596.404	68.1603
596885600	68198870		596.886	68.1989
597367800	68223650		597.368	68.2237
597849900	68236330		597.85	68.2363
598332000	68243870		598.332	68.2439
598814200	68254920		598.814	68.2549
599296300	68275310		599.296	68.2753
599778400	68305270		599.778	68.3053
600260600	68339270		600.261	68.3393
600742700	68369300		600.743	68.3693
601224900	68389030		601.225	68.389
601707000	68396930		601.707	68.3969
602189100	68396610		602.189	68.3966
602671300	68394160		602.671	68.3942
603153400	68394430		603.153	68.3944
603635600	68398100		603.636	68.3981
604117700	68401050		604.118	68.401
604599900	68396880		604.6	68.3969
605082000	68380360		605.082	68.3804
605564100	68350630		605.564	68.3506
606046300	68311840		606.046	68.3118
606528400	68271620		606.528	68.2716
607010500	68237770		607.01	68.2378
607492700	68215420		607.493	68.2154
607974800	68205900		607.975	68.2059
608456900	68207850		608.457	68.2078
608939100	68219330		608.939	68.2193
609421200	68239650		609.421	68.2396
609903300	68269650		609.903	68.2696
610385500	68310230		610.385	68.3102
610867600	68360530		610.868	68.3605
611349700	68416530		611.35	68.4165
611831900	68471810		611.832	68.4718
612314000	68520120		612.314	68.5201
612796100	68558080		612.796	68.5581
613278300	68587210		613.278	68.5872
613760400	68613370		613.76	68.6134
614242600	68644330		614.243	68.6443
614724700	68686590		614.725	68.6866
615206800	68743040		615.207	68.743
615689000	68812580		615.689	68.8126
616171100	68892180		616.171	68.8922
616653300	68979530		616.653	68.9795
617135400	69075270		617.135	69.0753
617617600	69183030		617.618	69.183
618099700	69307450		618.1	69.3075
618581800	69451160		618.582	69.4512
619064000	69612860		619.064	69.6129
619546100	69787040		619.546	69.787
620028200	69966000		620.028	69.966
620510400	70142590		620.51	70.1426
620992500	70312160		620.992	70.3122
621474600	70472890		621.475	70.4729
621956800	70624500		621.957	70.6245
622438900	70766110		622.439	70.7661
622921000	70894970		622.921	70.895
623403200	71006570		623.403	71.0066
623885300	71096570		623.885	71.0966
624367400	71163070		624.367	71.1631
624849600	71208450		624.85	71.2084
625331700	71238910		625.332	71.2389
625813800	71262740		625.814	71.2627
626296000	71287070		626.296	71.2871
626778100	71315960		626.778	71.316
627260300	71349790		627.26	71.3498
627742400	71386880		627.742	71.3869
628224500	71425580		628.225	71.4256
628706700	71466040		628.707	71.466
629188800	71510090		629.189	71.5101
629671000	71559840		629.671	71.5598
630153100	71615900		630.153	71.6159
630635300	71676160		630.635	71.6762
631117400	71736630		631.117	71.7366
631599500	71793610		631.6	71.7936
632081700	71846180		632.082	71.8462
632563800	71897430		632.564	71.8974
633045900	71953650		633.046	71.9536
633528100	72021510		633.528	72.0215
634010200	72104610		634.01	72.1046
634492300	72201140		634.492	72.2011
634974500	72304150		634.975	72.3042
635456600	72404140		635.457	72.4041
635938700	72492920		635.939	72.4929
636420900	72566970		636.421	72.567
636903000	72628200		636.903	72.6282
637385100	72682370		637.385	72.6824
637867300	72735720		637.867	72.7357
638349400	72791820		638.349	72.7918
638831500	72850250		638.832	72.8503
639313700	72907340		639.314	72.9073
639795800	72958880		639.796	72.9589
640278000	73002690		640.278	73.0027
640760100	73040020		640.76	73.04
641242200	73074970		641.242	73.075
641724400	73112260		641.724	73.1123
642206500	73155010		642.207	73.155
642688700	73203370		642.689	73.2034
643170800	73254970		643.171	73.255
643653000	73306560		643.653	73.3066
644135100	73355780		644.135	73.3558
644617200	73402110		644.617	73.4021
645099400	73446290		645.099	73.4463
645581500	73488860		645.582	73.4889
646063600	73528900		646.064	73.5289
646545800	73563800		646.546	73.5638
647027900	73590260		647.028	73.5903
647510000	73606070		647.51	73.6061
647992200	73611560		647.992	73.6116
648474300	73609410		648.474	73.6094
648956400	73603010		648.956	73.603
649438600	73593990		649.439	73.594
649920700	73580430		649.921	73.5804
650402800	73556910		650.403	73.5569
650885000	73516750		650.885	73.5168
651367100	73454990		651.367	73.455
651849200	73371170		651.849	73.3712
652331400	73269630		652.331	73.2696
652813500	73157920		652.813	73.1579
653295700	73043480		653.296	73.0435
653777800	72930730		653.778	72.9307
654259900	72819890		654.26	72.8199
654742100	72708090		654.742	72.7081
655224200	72591980		655.224	72.592
655706400	72470380		655.706	72.4704
656188500	72345280		656.188	72.3453
656670700	72221140		656.671	72.2211
657152800	72102480		657.153	72.1025
657634900	71991940		657.635	71.9919
658117100	71889530		658.117	71.8895
658599200	71793650		658.599	71.7936
659081300	71703090		659.081	71.7031
659563500	71618940		659.563	71.6189
660045600	71544820		660.046	71.5448
660527700	71485980		660.528	71.486
661009900	71446970		661.01	71.447
661492000	71430110		661.492	71.4301
661974100	71434800		661.974	71.4348
662456300	71458210		662.456	71.4582
662938400	71496790		662.938	71.4968
663420500	71547710		663.42	71.5477
663902700	71609600		663.903	71.6096
664384800	71682620		664.385	71.6826
664866900	71768080		664.867	71.7681
665349100	71868240		665.349	71.8682
665831200	71986310		665.831	71.9863
666313400	72126590		666.313	72.1266
666795500	72293290		666.795	72.2933
667277600	72486890		667.278	72.4869
667759800	72697750		667.76	72.6977
668241900	72903790		668.242	72.9038
668724100	73080380		668.724	73.0804
669206200	73217060		669.206	73.2171
669688400	73321760		669.688	73.3218
670170500	73411080		670.17	73.4111
670652600	73500860		670.653	73.5009
671134800	73602580		671.135	73.6026
671616900	73723090		671.617	73.7231
672099000	73864780		672.099	73.8648
672581200	74025630		672.581	74.0256
673063300	74200000		673.063	74.2
673545400	74380280		673.545	74.3803
674027600	74559750		674.028	74.5597
674509700	74734760		674.51	74.7348
674991800	74905360		674.992	74.9054
675474000	75073930		675.474	75.0739
675956100	75242790		675.956	75.2428
676438200	75412290		676.438	75.4123
676920400	75580010		676.92	75.58
677402500	75741610		677.403	75.7416
677884600	75892680		677.885	75.8927
678366800	76030350		678.367	76.0303
678848900	76153980		678.849	76.154
679331100	76264860		679.331	76.2649
679813200	76364960		679.813	76.365
680295300	76455960		680.295	76.456
680777500	76538800		680.778	76.5388
681259600	76613820		681.26	76.6138
681741800	76681420		681.742	76.6814
682223900	76742470		682.224	76.7425
682706100	76798540		682.706	76.7985
683188200	76851260		683.188	76.8513
683670300	76901780		683.67	76.9018
684152500	76950090		684.153	76.9501
684634600	76995060		684.635	76.9951
685116700	77034830		685.117	77.0348
685598900	77067730		685.599	77.0677
686081000	77092830		686.081	77.0928
686563100	77110300		686.563	77.1103
687045300	77120880		687.045	77.1209
687527400	77125760		687.527	77.1258
688009500	77125970		688.01	77.126
688491700	77122560		688.492	77.1226
688973800	77116810		688.974	77.1168
689455900	77110660		689.456	77.1107
689938100	77106670		689.938	77.1067
690420200	77107650		690.42	77.1077
690902300	77115690		690.902	77.1157
691384500	77131300		691.385	77.1313
691866600	77152950		691.867	77.153
692348800	77177390		692.349	77.1774
692830900	77200940		692.831	77.2009
693313000	77220830		693.313	77.2208
693795200	77236300		693.795	77.2363
694277300	77248670		694.277	77.2487
694759500	77260480		694.76	77.2605
695241600	77274020		695.242	77.274
695723800	77290190		695.724	77.2902
696205900	77307940		696.206	77.3079
696688000	77325070		696.688	77.3251
697170200	77339400		697.17	77.3394
697652300	77350170		697.652	77.3502
698134400	77358510		698.134	77.3585
698616600	77366810		698.617	77.3668
699098700	77377660		699.099	77.3777
699580800	77392230		699.581	77.3922
700063000	77409990		700.063	77.41
700545100	77428800		700.545	77.4288
701027200	77446430		701.027	77.4464
701509400	77461960		701.509	77.462
701991500	77476530		701.991	77.4765
702473600	77493250		702.474	77.4933
702955800	77515720		702.956	77.5157
703437900	77546660		703.438	77.5467
703920000	77586670		703.92	77.5867
704402200	77634120		704.402	77.6341
704884300	77686160		704.884	77.6862
705366500	77740200		705.366	77.7402
705848600	77795160		705.849	77.7952
706330700	77851740		706.331	77.8517
706812900	77911800		706.813	77.9118
707295000	77977310		707.295	77.9773
707777200	78049030		707.777	78.049
708259300	78126270		708.259	78.1263
708741500	78207240		708.741	78.2072
709223600	78289890		709.224	78.2899
709705700	78372850		709.706	78.3728
710187900	78455790		710.188	78.4558
710670000	78539240		710.67	78.5392
711152100	78624060		711.152	78.6241
711634300	78711090		711.634	78.7111
712116400	78800770		712.116	78.8008
712598500	78893490		712.598	78.8935
713080700	78989700		713.081	78.9897
713562800	79090080		713.563	79.0901
714044900	79195150		714.045	79.1951
714527100	79304900		714.527	79.3049
715009200	79418380		715.009	79.4184
715491300	79533750		715.491	79.5337
715973500	79648960		715.973	79.649
716455600	79762570		716.456	79.7626
716937700	79874400		716.938	79.8744
717419900	79985710		717.42	79.9857
717902000	80098500		717.902	80.0985
718384200	80214650		718.384	80.2147
718866300	80335030		718.866	80.335
719348400	80459140		719.348	80.4591
719830600	80585460		719.831	80.5855
720312700	80712360		720.313	80.7124
720794900	80838870		720.795	80.8389
721277000	80965160		721.277	80.9652
721759200	81091970		721.759	81.092
722241300	81219940		722.241	81.2199
722723400	81348740		722.723	81.3487
723205600	81476910		723.206	81.4769
723687700	81602270		723.688	81.6023
724169800	81722840		724.17	81.7228
724652000	81837590		724.652	81.8376
725134100	81946810		725.134	81.9468
725616200	82051770		725.616	82.0518
726098400	82153980		726.098	82.154
726580500	82254260		726.581	82.2543
727062600	82352460		727.063	82.3525
727544800	82447650		727.545	82.4476
728026900	82538860		728.027	82.5389
728509000	82625780		728.509	82.6258
728991200	82709280		728.991	82.7093
729473300	82791150		729.473	82.7912
729955400	82873330		729.955	82.8733
730437600	82957120		730.438	82.9571
730919700	83042560		730.92	83.0426
731401900	83128210		731.402	83.1282
731884000	83211750		731.884	83.2117
732366100	83290760		732.366	83.2908
732848300	83363450		732.848	83.3635
733330400	83429050		733.33	83.4291
733812600	83487960		733.813	83.488
734294700	83541380		734.295	83.5414
734776900	83590930		734.777	83.5909
735259000	83638240		735.259	83.6382
735741100	83684630		735.741	83.6846
736223300	83730910		736.223	83.7309
736705400	83777350		736.705	83.7773
737187500	83823690		737.188	83.8237
737669700	83869290		737.67	83.8693
738151800	83913460		738.152	83.9135
738633900	83955750		738.634	83.9557
739116100	83996270		739.116	83.9963
739598200	84035980		739.598	84.036
740080300	84076280		740.08	84.0763
740562500	84118670		740.562	84.1187
741044600	84164090		741.045	84.1641
741526700	84212480		741.527	84.2125
742008900	84262740		742.009	84.2627
742491000	84313080		742.491	84.3131
742973100	84361690		742.973	84.3617
743455300	84407550		743.455	84.4076
743937400	84450550		743.937	84.4506
744419600	84491550		744.42	84.4916
744901700	84531720		744.902	84.5317
745383900	84571820		745.384	84.5718
745866000	84611760		745.866	84.6118
746348100	84650630		746.348	84.6506
746830300	84687080		746.83	84.6871
747312400	84720000		747.312	84.72
747794600	84749020		747.795	84.749
748276700	84774960		748.277	84.775
748758800	84799210		748.759	84.7992
749241000	84823560		749.241	84.8236
749723100	84849460		749.723	84.8495
750205200	84877720		750.205	84.8777
750687400	84908450		750.687	84.9085
751169500	84941350		751.169	84.9413
751651600	84975890		751.652	84.9759
752133800	85011730		752.134	85.0117
752615900	85048600		752.616	85.0486
753098000	85086290		753.098	85.0863
753580200	85124470		753.58	85.1245
754062300	85162700		754.062	85.1627
754544400	85200450		754.544	85.2005
755026600	85237340		755.027	85.2373
755508700	85273210		755.509	85.2732
755990800	85308050		755.991	85.308
756473000	85342010		756.473	85.342
756955100	85375100		756.955	85.3751
757437300	85407170		757.437	85.4072
757919400	85437870		757.919	85.4379
758401600	85466860		758.402	85.4669
758883700	85493930		758.884	85.4939
759365800	85518950		759.366	85.519
759848000	85542110		759.848	85.5421
760330100	85563750		760.33	85.5637
760812300	85584320		760.812	85.5843
761294400	85604450		761.294	85.6044
761776500	85624950		761.777	85.6249
762258700	85646830		762.259	85.6468
762740800	85671040		762.741	85.671
763222900	85698170		763.223	85.6982
763705100	85728210		763.705	85.7282
764187200	85760110		764.187	85.7601
764669300	85792080		764.669	85.7921
765151500	85821920		765.152	85.8219
765633600	85847740		765.634	85.8477
766115700	85868550		766.116	85.8685
766597900	85884580		766.598	85.8846
767080000	85897030		767.08	85.897
767562100	85907540		767.562	85.9075
768044300	85917590		768.044	85.9176
768526400	85927980		768.526	85.928
769008500	85938960		769.009	85.939
769490700	85950550		769.491	85.9506
769972800	85962940		769.973	85.9629
770455000	85976910		770.455	85.9769
770937100	85993470		770.937	85.9935
771419300	86013480		771.419	86.0135
771901400	86036800		771.901	86.0368
772383500	86062050		772.384	86.062
772865700	86086670		772.866	86.0867
773347800	86107860		773.348	86.1079
773830000	86123570		773.83	86.1236
774312100	86133340		774.312	86.1333
774794200	86138510		774.794	86.1385
775276400	86141750		775.276	86.1418
775758500	86145940		775.759	86.1459
776240600	86153070		776.241	86.1531
776722800	86163640		776.723	86.1636
777204900	86176640		777.205	86.1766
777687000	86190260		777.687	86.1903
778169200	86202880		778.169	86.2029
778651300	86213620		778.651	86.2136
779133400	86222800		779.133	86.2228
779615600	86231290		779.616	86.2313
780097700	86240070		780.098	86.2401
780579800	86249560		780.58	86.2496
781062000	86259450		781.062	86.2595
781544100	86269040		781.544	86.269
782026200	86277810		782.026	86.2778
782508400	86285890		782.508	86.2859
782990500	86294050		782.99	86.294
783472700	86303460		783.473	86.3035
783954800	86314870		783.955	86.3149
784437000	86328280		784.437	86.3283
784919100	86342540		784.919	86.3425
785401200	86355850		785.401	86.3559
785883400	86366340		785.883	86.3663
786365500	86372800		786.365	86.3728
786847700	86375200		786.848	86.3752
787329800	86374630		787.33	86.3746
787811900	86373000		787.812	86.373
788294100	86372430		788.294	86.3724
788776200	86374710		788.776	86.3747
789258300	86380970		789.258	86.381
789740500	86391430		789.74	86.3914
790222600	86405600		790.223	86.4056
790704700	86422340		790.705	86.4223
791186900	86439840		791.187	86.4398
791669000	86456010		791.669	86.456
792151100	86468630		792.151	86.4686
792633300	86475940		792.633	86.4759
793115400	86477080		793.115	86.4771
793597500	86472360		793.597	86.4724
794079700	86463340		794.08	86.4633
794561800	86452320		794.562	86.4523
795043900	86441700		795.044	86.4417
795526100	86433350		795.526	86.4334
796008200	86428090		796.008	86.4281
796490400	86425830		796.49	86.4258
796972500	86425820		796.972	86.4258
797454700	86427320		797.455	86.4273
797936800	86429940		797.937	86.4299
798418900	86433840		798.419	86.4338
798901100	86439360		798.901	86.4394
799383200	86446730		799.383	86.4467
799865400	86455710		799.865	86.4557
800347500	86465650		800.347	86.4656
800829600	86475720		800.83	86.4757
801311800	86485400		801.312	86.4854
801793900	86494720		801.794	86.4947
802276000	86504130		802.276	86.5041
802758200	86514140		802.758	86.5141
803240300	86524920		803.24	86.5249
803722400	86535900		803.722	86.5359
804204600	86545980		804.205	86.546
804686700	86553800		804.687	86.5538
805168800	86558400		805.169	86.5584
805651000	86559520		805.651	86.5595
806133100	86557620		806.133	86.5576
806615200	86553400		806.615	86.5534
807097400	86547380		807.097	86.5474
807579500	86539620		807.58	86.5396
808061600	86529720		808.062	86.5297
808543800	86517390		808.544	86.5174
809025900	86503030		809.026	86.503
809508100	86488080		809.508	86.4881
809990200	86475030		809.99	86.475
810472400	86466550		810.472	86.4665
810954500	86464790		810.955	86.4648
811436600	86470480		811.437	86.4705
811918800	86482580		811.919	86.4826
812400900	86498600		812.401	86.4986
812883100	86515390		812.883	86.5154
813365200	86529980		813.365	86.53
813847300	86540290		813.847	86.5403
814329500	86545200		814.33	86.5452
814811600	86544490		814.812	86.5445
815293700	86538540		815.294	86.5385
815775900	86528050		815.776	86.528
816258000	86514030		816.258	86.514
816740100	86498030		816.74	86.498
817222300	86482090		817.222	86.4821
817704400	86468650		817.704	86.4686
818186500	86459850		818.187	86.4599
818668700	86457030		818.669	86.457
819150800	86460040		819.151	86.46
819632900	86467190		819.633	86.4672
820115100	86475720		820.115	86.4757
820597200	86482740		820.597	86.4827
821079300	86486150		821.079	86.4861
821561500	86485270		821.562	86.4853
822043600	86480920		822.044	86.4809
822525800	86474900		822.526	86.4749
823007900	86469100		823.008	86.4691
823490100	86464870		823.49	86.4649
823972200	86462620		823.972	86.4626
824454300	86461860		824.454	86.4619
824936500	86461760		824.937	86.4618
825418600	86461560		825.419	86.4616
825900800	86460970		825.901	86.461
826382900	86460020		826.383	86.46
826865000	86458940		826.865	86.4589
827347200	86457790		827.347	86.4578
827829300	86456230		827.829	86.4562
828311400	86453670		828.311	86.4537
828793600	86449310		828.794	86.4493
829275700	86442490		829.276	86.4425
829757800	86432870		829.758	86.4329
830240000	86420530		830.24	86.4205
830722100	86406070		830.722	86.4061
831204200	86390400		831.204	86.3904
831686400	86374790		831.686	86.3748
832168500	86360730		832.168	86.3607
832650600	86349560		832.651	86.3496
833132800	86342380		833.133	86.3424
833614900	86339420		833.615	86.3394
834097000	86340040		834.097	86.34
834579200	86342510		834.579	86.3425
835061300	86344410		835.061	86.3444
835543500	86343320		835.543	86.3433
836025600	86337560		836.026	86.3376
836507800	86326750		836.508	86.3268
836989900	86311870		836.99	86.3119
837472000	86294950		837.472	86.295
837954200	86278400		837.954	86.2784
838436300	86264240		838.436	86.2642
838918500	86253620		838.918	86.2536
839400600	86246580		839.401	86.2466
839882700	86242380		839.883	86.2424
840364900	86239710		840.365	86.2397
840847000	86237160		840.847	86.2372
841329100	86233450		841.329	86.2335
841811300	86227370		841.811	86.2274
842293400	86217950		842.293	86.218
842775500	86204570		842.775	86.2046
843257700	86187190		843.258	86.1872
843739800	86166510		843.74	86.1665
844221900	86144050		844.222	86.144
844704100	86121760		844.704	86.1218
845186200	86101550		845.186	86.1016
845668300	86084570		845.668	86.0846
846150500	86070930		846.15	86.0709
846632600	86059680		846.633	86.0597
847114700	86049260		847.115	86.0493
847596900	86038350		847.597	86.0383
848079000	86026250		848.079	86.0263
848561200	86013220		848.561	86.0132
849043300	85999990		849.043	86
849525400	85987090		849.525	85.9871
850007600	85974330		850.008	85.9743
850489700	85960650		850.49	85.9607
850971800	85944520		850.972	85.9445
851454000	85924680		851.454	85.9247
851936200	85901020		851.936	85.901
852418200	85874750		852.418	85.8748
852900400	85848080		852.9	85.8481
853382600	85823380		853.383	85.8234
853864600	85802120		853.865	85.8021
854346800	85784320		854.347	85.7843
854829000	85768580		854.829	85.7686
855311000	85752770		855.311	85.7528
855793200	85735080		855.793	85.7351
856275400	85714740		856.275	85.7147
856757400	85692290		856.757	85.6923
857239600	85669070		857.24	85.6691
857721800	85646380		857.722	85.6464
858203900	85624950		858.204	85.6249
858686000	85604520		858.686	85.6045
859168200	85584170		859.168	85.5842
859650300	85562990		859.65	85.563
860132400	85540640		860.132	85.5406
860614600	85517460		860.615	85.5175
861096700	85494100		861.097	85.4941
861578900	85470970		861.579	85.471
862061000	85447570		862.061	85.4476
862543100	85422480		862.543	85.4225
863025300	85393880		863.025	85.3939
863507400	85360400		863.507	85.3604
863989500	85321850		863.99	85.3218
864471700	85279510		864.472	85.2795
864953900	85235820		864.954	85.2358
865435900	85193420		865.436	85.1934
865918100	85154150		865.918	85.1542
866400300	85118550		866.4	85.1185
866882300	85085780		866.882	85.0858
867364500	85054200		867.365	85.0542
867846700	85022250		867.847	85.0222
868328700	84989030		868.329	84.989
868810900	84954380		868.811	84.9544
869293100	84918620		869.293	84.9186
869775100	84881960		869.775	84.882
870257300	84844090		870.257	84.8441
870739500	84804170		870.74	84.8042
871221600	84761180		871.222	84.7612
871703700	84714520		871.704	84.7145
872185900	84664280		872.186	84.6643
872668000	84611360		872.668	84.6114
873150100	84556980		873.15	84.557
873632300	84502260		873.632	84.5023
874114400	84447740		874.114	84.4477
874596600	84393260		874.597	84.3933
875078700	84338360		875.079	84.3384
875560800	84282420		875.561	84.2824
876043000	84225340		876.043	84.2253
876525100	84167240		876.525	84.1672
877007200	84108420		877.007	84.1084
877489400	84049020		877.489	84.049
877971600	83988710		877.972	83.9887
878453600	83926940		878.454	83.9269
878935800	83863160		878.936	83.8632
879418000	83797350		879.418	83.7973
879900000	83730060		879.9	83.7301
880382200	83662320		880.382	83.6623
880864400	83595230		880.864	83.5952
881346400	83529390		881.346	83.5294
881828600	83464630		881.829	83.4646
882310800	83400120		882.311	83.4001
882792800	83334710		882.793	83.3347
883275000	83267580		883.275	83.2676
883757200	83198390		883.757	83.1984
884239300	83127470		884.239	83.1275
884721400	83055300		884.721	83.0553
885203600	82982210		885.204	82.9822
885685700	82908010		885.686	82.908
886167800	82832150		886.168	82.8321
886650000	82754000		886.65	82.754
887132100	82673390		887.132	82.6734
887614300	82590910		887.614	82.5909
888096400	82507970		888.096	82.508
888578500	82426260		888.578	82.4263
889060700	82347640		889.061	82.3476
889542800	82273360		889.543	82.2734
890024900	82204210		890.025	82.2042
890507100	82140460		890.507	82.1405
890989300	82082160		890.989	82.0822
891471300	82029280		891.471	82.0293
891953500	81981540		891.953	81.9815
892435700	81938350		892.436	81.9383
892917700	81898700		892.918	81.8987
893399900	81861470		893.4	81.8615
893882100	81825810		893.882	81.8258
894364100	81791600		894.364	81.7916
894846300	81759840		894.846	81.7598
895328500	81732330		895.328	81.7323
895810500	81711070		895.811	81.7111
896292700	81697480		896.293	81.6975
896774900	81691650		896.775	81.6916
897257000	81692280		897.257	81.6923
897739100	81697040		897.739	81.697
898221300	81703530		898.221	81.7035
898703400	81710070		898.703	81.7101
899185500	81716160		899.186	81.7162
899667700	81722540		899.668	81.7225
900149800	81730650		900.15	81.7306
900632000	81741910		900.632	81.7419
901114100	81757320		901.114	81.7573
901596200	81777190		901.596	81.7772
902078400	81801250		902.078	81.8012
902560500	81828970		902.561	81.829
903042600	81859620		903.043	81.8596
903524800	81892300		903.525	81.8923
904007000	81925830		904.007	81.9258
904489000	81958720		904.489	81.9587
904971200	81989370		904.971	81.9894
905453400	82016460		905.453	82.0165
905935400	82039420		905.935	82.0394
906417600	82058730		906.418	82.0587
906899800	82075730		906.9	82.0757
907381800	82092240		907.382	82.0922
907864000	82109810		907.864	82.1098
908346200	82129240		908.346	82.1292
908828200	82150240		908.828	82.1502
909310400	82171680		909.31	82.1717
909792600	82192130		909.793	82.1921
910274700	82210300		910.275	82.2103
910756800	82225490		910.757	82.2255
911239000	82237650		911.239	82.2377
911721100	82247130		911.721	82.2471
912203200	82254500		912.203	82.2545
912685400	82260380		912.685	82.2604
913167500	82265400		913.168	82.2654
913649700	82270120		913.65	82.2701
914131800	82275150		914.132	82.2751
914613900	82280810		914.614	82.2808
915096100	82286990		915.096	82.287
915578200	82292820		915.578	82.2928
916060300	82296770		916.06	82.2968
916542500	82297030		916.543	82.297
917024700	82291860		917.025	82.2919
917506700	82280330		917.507	82.2803
917988900	82262540		917.989	82.2625
918471100	82239400		918.471	82.2394
918953100	82212360		918.953	82.2124
919435300	82182660		919.435	82.1827
919917500	82150960		919.918	82.151
920399500	82117340		920.399	82.1173
920881700	82081480		920.882	82.0815
921363900	82043210		921.364	82.0432
921845900	82002720		921.846	82.0027
922328100	81960660		922.328	81.9607
922810300	81917660		922.81	81.9177
923292400	81874000		923.292	81.874
923774500	81829220		923.774	81.8292
924256700	81782070		924.257	81.7821
924738800	81731190		924.739	81.7312
925220900	81675510		925.221	81.6755
925703100	81614950		925.703	81.6149
926185200	81550510		926.185	81.5505
926667400	81483990		926.667	81.484
927149500	81417340		927.149	81.4173
927631600	81352260		927.632	81.3523
928113800	81289670		928.114	81.2897
928595900	81229930		928.596	81.2299
929078000	81173070		929.078	81.1731
929560200	81119190		929.56	81.1192
930042400	81068480		930.042	81.0685
930524400	81021050		930.524	81.0211
931006600	80976550		931.007	80.9766
931488800	80933910		931.489	80.9339
931970800	80891430		931.971	80.8914
932453000	80847090		932.453	80.8471
932935200	80799120		932.935	80.7991
933417200	80746580		933.417	80.7466
933899400	80689360		933.899	80.6894
934381600	80628090		934.382	80.6281
934863600	80563590		934.864	80.5636
935345800	80496610		935.346	80.4966
935828000	80427640		935.828	80.4276
936310100	80357130		936.31	80.3571
936792200	80285660		936.792	80.2857
937274400	80214170		937.274	80.2142
937756500	80143750		937.756	80.1437
938238600	80075090		938.239	80.0751
938720800	80008030		938.721	80.008
939202900	79941230		939.203	79.9412
939685100	79872350		939.685	79.8723
940167200	79798890		940.167	79.7989
940649300	79718930		940.649	79.7189
941131500	79631820		941.131	79.6318
941613600	79538340		941.614	79.5383
942095700	79440330		942.096	79.4403
942577900	79339840		942.578	79.3398
943060100	79238440		943.06	79.2384
943542100	79136760		943.542	79.1368
944024300	79034770		944.024	79.0348
944506500	78932040		944.506	78.932
944988500	78828360		944.989	78.8284
945470700	78723730		945.471	78.7237
945952900	78618330		945.953	78.6183
946434900	78511960		946.435	78.512
946917100	78403870		946.917	78.4039
947399300	78292840		947.399	78.2928
947881300	78177640		947.881	78.1776
948363500	78057710		948.364	78.0577
948845700	77933560		948.846	77.9336
949327800	77806680		949.328	77.8067
949809900	77678960		949.81	77.679
950292100	77551800		950.292	77.5518
950774200	77425510		950.774	77.4255
951256300	77299160		951.256	77.2992
951738500	77171170		951.739	77.1712
952220600	77040120		952.221	77.0401
952702800	76905390		952.703	76.9054
953184900	76767540		953.185	76.7675
953667000	76627700		953.667	76.6277
954149200	76486930		954.149	76.4869
954631300	76345350		954.631	76.3453
955113400	76202130		955.113	76.2021
955595600	76055820		955.596	76.0558
956077800	75905200		956.078	75.9052
956559800	75749990		956.56	75.75
957042000	75591100		957.042	75.5911
957524200	75430220		957.524	75.4302
958006200	75269040		958.006	75.269
958488400	75108440		958.488	75.1084
958970600	74948350		958.971	74.9484
959452600	74788040		959.453	74.788
959934800	74626870		959.935	74.6269
960417000	74464940		960.417	74.4649
960899000	74303150		960.899	74.3032
961381200	74142820		961.381	74.1428
961863400	73984650		961.863	73.9847
962345500	73828220		962.346	73.8282
962827600	73671850		962.828	73.6719
963309800	73513240		963.31	73.5132
963791900	73350460		963.792	73.3505
964274000	73182720		964.274	73.1827
964756200	73010600		964.756	73.0106
965238300	72835310		965.238	72.8353
965720500	72657920		965.721	72.6579
966202600	72478420		966.203	72.4784
966684700	72295560		966.685	72.2956
967166900	72107600		967.167	72.1076
967649000	71913310		967.649	71.9133
968131100	71712780		968.131	71.7128
968613300	71507460		968.613	71.5075
969095500	71299490		969.096	71.2995
969577500	71090230		969.577	71.0902
970059700	70879430		970.06	70.8794
970541900	70664810		970.542	70.6648
971023900	70443120		971.024	70.4431
971506100	70211200		971.506	70.2112
971988300	69967580		971.988	69.9676
972470300	69712740		972.47	69.7127
972952500	69448650		972.952	69.4487
973434700	69177560		973.435	69.1776
973916700	68900720		973.917	68.9007
974398900	68618030		974.399	68.618
974881100	68328540		974.881	68.3285
975363200	68031610		975.363	68.0316
975845300	67728070		975.845	67.7281
976327500	67420530		976.327	67.4205
976809600	67112900		976.81	67.1129
977291700	66808990		977.292	66.809
977773900	66511530		977.774	66.5115
978256000	66221860		978.256	66.2219
978738200	65940980		978.738	65.941
979220300	65670850		979.22	65.6709
979702400	65415830		979.702	65.4158
980184600	65182750		980.185	65.1827
980666700	64979570		980.667	64.9796
981148800	64813510		981.149	64.8135
981631000	64688890		981.631	64.6889
982113200	64606410		982.113	64.6064
982595200	64563710		982.595	64.5637
983077400	64557060		983.077	64.5571
983559600	64582920		983.56	64.5829
984041600	64638710		984.042	64.6387
984523800	64722100		984.524	64.7221
985006000	64829620		985.006	64.8296
985488000	64955480		985.488	64.9555
985970200	65091300		985.97	65.0913
986452400	65227330		986.452	65.2273
986934400	65354380		986.934	65.3544
987416600	65465710		987.417	65.4657
987898800	65557690		987.899	65.5577
988380900	65629540		988.381	65.6295
988863000	65681640		988.863	65.6816
989345200	65714250		989.345	65.7143
989827300	65726620		989.827	65.7266
990309400	65717580		990.309	65.7176
990791600	65686540		990.792	65.6865
991273700	65634770		991.274	65.6348
991755900	65565570		991.756	65.5656
992238000	65483810		992.238	65.4838
992720100	65394120		992.72	65.3941
993202300	65299610		993.202	65.2996
993684400	65201360		993.684	65.2014
994166500	65098980		994.167	65.099
994648700	64992210		994.649	64.9922
995130900	64882210		995.131	64.8822
995612900	64772350		995.613	64.7724
996095100	64667410		996.095	64.6674
996577300	64572010		996.577	64.572
997059300	64489120		997.059	64.4891
997541500	64419300		997.542	64.4193
998023700	64361310		998.024	64.3613
998505700	64313670		998.506	64.3137
998987900	64276240		998.988	64.2762
999470100	64250820		999.47	64.2508
999952100	64240650		999.952	64.2407
1000434000	64248760		1000.43	64.2488
1000917000	64276190		1000.92	64.2762
1001399000	64321140		1001.4	64.3211
1001881000	64379300		1001.88	64.3793
1002363000	64445370		1002.36	64.4454
1002845000	64514560		1002.85	64.5146
1003327000	64583720		1003.33	64.5837
1003809000	64651400		1003.81	64.6514
1004291000	64716990		1004.29	64.717
1004774000	64779790		1004.77	64.7798
1005256000	64838500		1005.26	64.8385
1005738000	64891620		1005.74	64.8916
1006220000	64938100		1006.22	64.9381
1006702000	64978080		1006.7	64.9781
1007184000	65012910		1007.18	65.0129
1007666000	65044260		1007.67	65.0443
1008149000	65072860		1008.15	65.0729
1008631000	65097540		1008.63	65.0975
1009113000	65115330		1009.11	65.1153
1009595000	65122410		1009.6	65.1224
1010077000	65115910		1010.08	65.1159
1010559000	65095330		1010.56	65.0953
1011041000	65062850		1011.04	65.0628
1011523000	65022600		1011.52	65.0226
1012006000	64978940		1012.01	64.9789
1012488000	64934880		1012.49	64.9349
1012970000	64891370		1012.97	64.8914
1013452000	64847720		1013.45	64.8477
1013934000	64802760		1013.93	64.8028
1014416000	64756100		1014.42	64.7561
1014898000	64708420		1014.9	64.7084
1015381000	64660900		1015.38	64.6609
1015863000	64613940		1015.86	64.6139
1016345000	64566190		1016.35	64.5662
1016827000	64514600		1016.83	64.5146
1017309000	64455540		1017.31	64.4555
1017791000	64386620		1017.79	64.3866
1018273000	64308100		1018.27	64.3081
1018755000	64223140		1018.75	64.2231
1019238000	64136600		1019.24	64.1366
1019720000	64052980		1019.72	64.053
1020202000	63974440		1020.2	63.9744
1020684000	63900250		1020.68	63.9002
1021166000	63827430		1021.17	63.8274
1021648000	63752650		1021.65	63.7527
1022130000	63674080		1022.13	63.6741
1022613000	63592290		1022.61	63.5923
1023095000	63509730		1023.1	63.5097
1023577000	63429330		1023.58	63.4293
1024059000	63352950		1024.06	63.3529
1024541000	63280820		1024.54	63.2808
1025023000	63212160		1025.02	63.2122
1025505000	63146520		1025.51	63.1465
1025988000	63085150		1025.99	63.0851
1026470000	63031200		1026.47	63.0312
1026952000	62988740		1026.95	62.9887
1027434000	62961060		1027.43	62.9611
1027916000	62949350		1027.92	62.9494
1028398000	62952330		1028.4	62.9523
1028880000	62967610		1028.88	62.9676
1029363000	62993460		1029.36	62.9935
1029845000	63030450		1029.85	63.0305
1030327000	63081640		1030.33	63.0816
1030809000	63151350		1030.81	63.1514
1031291000	63243010		1031.29	63.243
1031773000	63357510		1031.77	63.3575
1032255000	63492820		1032.26	63.4928
1032738000	63645210		1032.74	63.6452
1033220000	63811320		1033.22	63.8113
1033702000	63989850		1033.7	63.9898
1034184000	64181900		1034.18	64.1819
1034666000	64389630		1034.67	64.3896
1035148000	64614180		1035.15	64.6142
1035630000	64853860		1035.63	64.8539
1036112000	65103750		1036.11	65.1038
1036595000	65356920		1036.6	65.3569
1037077000	65606480		1037.08	65.6065
1037559000	65847400		1037.56	65.8474
1038041000	66077060		1038.04	66.0771
1038523000	66294180		1038.52	66.2942
1039005000	66497300		1039.01	66.4973
1039487000	66683200		1039.49	66.6832
1039970000	66846810		1039.97	66.8468
1040452000	66982370		1040.45	66.9824
1040934000	67085310		1040.93	67.0853
1041416000	67153950		1041.42	67.1539
1041898000	67189790		1041.9	67.1898
1042380000	67196480		1042.38	67.1965
1042862000	67177830		1042.86	67.1778
1043344000	67136230		1043.34	67.1362
1043827000	67071930		1043.83	67.0719
1044309000	66983920		1044.31	66.9839
1044791000	66871740		1044.79	66.8717
1045273000	66737110		1045.27	66.7371
1045755000	66584400		1045.76	66.5844
1046237000	66419880		1046.24	66.4199
1046719000	66249860		1046.72	66.2499
1047202000	66078930		1047.2	66.0789
1047684000	65909370		1047.68	65.9094
1048166000	65741860		1048.17	65.7419
1048648000	65577220		1048.65	65.5772
1049130000	65418110		1049.13	65.4181
1049612000	65269260		1049.61	65.2693
1050094000	65136600		1050.09	65.1366
1050577000	65025090		1050.58	65.0251
1051059000	64937030		1051.06	64.937
1051541000	64871570		1051.54	64.8716
1052023000	64825780		1052.02	64.8258
1052505000	64796910		1052.51	64.7969
1052987000	64784240		1052.99	64.7842
1053469000	64789660		1053.47	64.7897
1053952000	64816540		1053.95	64.8165
1054434000	64867710		1054.43	64.8677
1054916000	64943490		1054.92	64.9435
1055398000	65041290		1055.4	65.0413
1055880000	65157030		1055.88	65.157
1056362000	65287310		1056.36	65.2873
1056844000	65431680		1056.84	65.4317
1057327000	65593110		1057.33	65.5931
1057809000	65777050		1057.81	65.7771
1058291000	65989010		1058.29	65.989
1058773000	66232310		1058.77	66.2323
1059255000	66507130		1059.26	66.5071
1059737000	66811230		1059.74	66.8112
1060219000	67141470		1060.22	67.1415
1060701000	67495490		1060.7	67.4955
1061184000	67872180		1061.18	67.8722
1061666000	68270760		1061.67	68.2708
1062148000	68689280		1062.15	68.6893
1062630000	69123150		1062.63	69.1231
1063112000	69565340		1063.11	69.5653
1063594000	70007480		1063.59	70.0075
1064076000	70442010		1064.08	70.442
1064559000	70863780		1064.56	70.8638
1065041000	71270580		1065.04	71.2706
1065523000	71662100		1065.52	71.6621
1066005000	72038570		1066.01	72.0386
1066487000	72399210		1066.49	72.3992
1066969000	72741870		1066.97	72.7419
1067451000	73063920		1067.45	73.0639
1067933000	73363320		1067.93	73.3633
1068416000	73640010		1068.42	73.64
1068898000	73895960		1068.9	73.896
1069380000	74134360		1069.38	74.1344
1069862000	74358160		1069.86	74.3582
1070344000	74568820		1070.34	74.5688
1070826000	74766000		1070.83	74.766
1071308000	74948280		1071.31	74.9483
1071791000	75114480		1071.79	75.1145
1072273000	75264920		1072.27	75.2649
1072755000	75401750		1072.76	75.4018
1073237000	75528500		1073.24	75.5285
1073719000	75648970		1073.72	75.649
1074201000	75766280		1074.2	75.7663
1074683000	75882430		1074.68	75.8824
1075166000	75998860		1075.17	75.9989
1075648000	76117360		1075.65	76.1174
1076130000	76240610		1076.13	76.2406
1076612000	76371910		1076.61	76.3719
1077094000	76514110		1077.09	76.5141
1077576000	76668030		1077.58	76.668
1078058000	76831470		1078.06	76.8315
1078541000	76999180		1078.54	76.9992
1079023000	77164150		1079.02	77.1642
1079505000	77319440		1079.51	77.3194
1079987000	77459950		1079.99	77.46
1080469000	77583050		1080.47	77.5831
1080951000	77688180		1080.95	77.6882
1081433000	77775820		1081.43	77.7758
1081916000	77846380		1081.92	77.8464
1082398000	77899840		1082.4	77.8998
1082880000	77936050		1082.88	77.936
1083362000	77955790		1083.36	77.9558
1083844000	77961450		1083.84	77.9614
1084326000	77957050		1084.33	77.957
1084808000	77947350		1084.81	77.9474
1085290000	77936320		1085.29	77.9363
1085773000	77925930		1085.77	77.9259
1086255000	77915720		1086.26	77.9157
1086737000	77903480		1086.74	77.9035
1087219000	77886650		1087.22	77.8867
1087701000	77863780		1087.7	77.8638
1088183000	77834910		1088.18	77.8349
1088665000	77801240		1088.66	77.8012
1089148000	77763870		1089.15	77.7639
1089630000	77722600		1089.63	77.7226
1090112000	77675510		1090.11	77.6755
1090594000	77619640		1090.59	77.6196
1091076000	77552360		1091.08	77.5524
1091558000	77472810		1091.56	77.4728
1092040000	77382360		1092.04	77.3824
1092522000	77284200		1092.52	77.2842
1093005000	77181800		1093.01	77.1818
1093487000	77077290		1093.49	77.0773
1093969000	76970610		1093.97	76.9706
1094451000	76859850		1094.45	76.8598
1094933000	76742370		1094.93	76.7424
1095415000	76616520		1095.41	76.6165
1095897000	76482480		1095.9	76.4825
1096380000	76342320		1096.38	76.3423
1096862000	76199020		1096.86	76.199
1097344000	76055170		1097.34	76.0552
1097826000	75912260		1097.83	75.9123
1098308000	75770800		1098.31	75.7708
1098790000	75631290		1098.79	75.6313
1099272000	75495340		1099.27	75.4953
1099755000	75366040		1099.76	75.366
1100237000	75247600		1100.24	75.2476
1100719000	75143970		1100.72	75.144
1101201000	75057410		1101.2	75.0574
1101683000	74987840		1101.68	74.9878
1102165000	74933280		1102.16	74.9333
1102647000	74891080		1102.65	74.8911
1103130000	74859430		1103.13	74.8594
1103612000	74838000		1103.61	74.838
1104094000	74827680		1104.09	74.8277
1104576000	74829350		1104.58	74.8294
1105058000	74842610		1105.06	74.8426
1105540000	74865240		1105.54	74.8652
1106022000	74893690		1106.02	74.8937
1106504000	74924450		1106.5	74.9244
1106987000	74955510		1106.99	74.9555
1107469000	74987170		1107.47	74.9872
1107951000	75022000		1107.95	75.022
1108433000	75063810		1108.43	75.0638
1108915000	75116580		1108.91	75.1166
1109397000	75183800		1109.4	75.1838
1109879000	75268620		1109.88	75.2686
1110362000	75374470		1110.36	75.3745
1110844000	75505680		1110.84	75.5057
1111326000	75667290		1111.33	75.6673
1111808000	75864030		1111.81	75.864
1112290000	76098780		1112.29	76.0988
1112772000	76371300		1112.77	76.3713
1113254000	76677830		1113.25	76.6778
1113736000	77011730		1113.74	77.0117
1114219000	77364990		1114.22	77.365
1114701000	77729450		1114.7	77.7294
1115183000	78097790		1115.18	78.0978
1115665000	78463530		1115.66	78.4635
1116147000	78820870		1116.15	78.8209
1116629000	79164440		1116.63	79.1644
1117111000	79489550		1117.11	79.4895
1117594000	79792740		1117.59	79.7927
1118076000	80072420		1118.08	80.0724
1118558000	80328990		1118.56	80.329
1119040000	80564490		1119.04	80.5645
1119522000	80781880		1119.52	80.7819
1120004000	80984020		1120	80.984
1120486000	81173260		1120.49	81.1733
1120969000	81351270		1120.97	81.3513
1121451000	81519820		1121.45	81.5198
1121933000	81681190		1121.93	81.6812
1122415000	81838750		1122.41	81.8388
1122897000	81996690		1122.9	81.9967
1123379000	82159310		1123.38	82.1593
1123861000	82330140		1123.86	82.3301
1124344000	82511230		1124.34	82.5112
1124826000	82702920		1124.83	82.7029
1125308000	82904350		1125.31	82.9043
1125790000	83113870		1125.79	83.1139
1126272000	83329560		1126.27	83.3296
1126754000	83549350		1126.75	83.5494
1127236000	83770670		1127.24	83.7707
1127719000	83990300		1127.72	83.9903
1128201000	84204410		1128.2	84.2044
1128683000	84409020		1128.68	84.409
1129165000	84600880		1129.16	84.6009
1129647000	84778120		1129.65	84.7781
1130129000	84940700		1130.13	84.9407
1130611000	85090000		1130.61	85.09
1131093000	85228370		1131.09	85.2284
1131576000	85358170		1131.58	85.3582
1132058000	85481280		1132.06	85.4813
1132540000	85598920		1132.54	85.5989
1133022000	85711820		1133.02	85.7118
1133504000	85820590		1133.5	85.8206
1133986000	85925770		1133.99	85.9258
1134468000	86027620		1134.47	86.0276
1134951000	86125850		1134.95	86.1258
1135433000	86219020		1135.43	86.219
1135915000	86304600		1135.91	86.3046
1136397000	86379180		1136.4	86.3792
1136879000	86439520		1136.88	86.4395
1137361000	86483070		1137.36	86.4831
1137843000	86508740		1137.84	86.5087
1138325000	86516840		1138.33	86.5168
1138808000	86508670		1138.81	86.5087
1139290000	86485750		1139.29	86.4857
1139772000	86449310		1139.77	86.4493
1140254000	86399800		1140.25	86.3998
1140736000	86337290		1140.74	86.3373
1141218000	86261630		1141.22	86.2616
1141700000	86173320		1141.7	86.1733
1142183000	86073680		1142.18	86.0737
1142665000	85964800		1142.66	85.9648
1143147000	85849240		1143.15	85.8492
1143629000	85729450		1143.63	85.7294
1144111000	85607620		1144.11	85.6076
1144593000	85485630		1144.59	85.4856
1145075000	85365230		1145.08	85.3652
1145557000	85248410		1145.56	85.2484
1146040000	85137410		1146.04	85.1374
1146522000	85034260		1146.52	85.0343
1147004000	84940360		1147	84.9404
1147486000	84855670		1147.49	84.8557
1147968000	84778660		1147.97	84.7787
1148450000	84706570		1148.45	84.7066
1148932000	84636090		1148.93	84.6361
1149415000	84564320		1149.41	84.5643
1149897000	84489290		1149.9	84.4893
1150379000	84410290		1150.38	84.4103
1150861000	84327410		1150.86	84.3274
1151343000	84241350		1151.34	84.2413
1151825000	84152810		1151.83	84.1528
1152307000	84062520		1152.31	84.0625
1152790000	83971180		1152.79	83.9712
1153272000	83879680		1153.27	83.8797
1153754000	83789000		1153.75	83.789
1154236000	83700090		1154.24	83.7001
1154718000	83613240		1154.72	83.6132
1155200000	83528020		1155.2	83.528
1155682000	83443300		1155.68	83.4433
1156165000	83357650		1156.16	83.3577
1156647000	83270300		1156.65	83.2703
1157129000	83181660		1157.13	83.1817
1157611000	83093620		1157.61	83.0936
1158093000	83009300		1158.09	83.0093
1158575000	82932270		1158.58	82.9323
1159057000	82865850		1159.06	82.8658
1159540000	82812610		1159.54	82.8126
1160022000	82774410		1160.02	82.7744
1160504000	82752980		1160.5	82.753
1160986000	82750340		1160.99	82.7503
1161468000	82769130		1161.47	82.7691
1161950000	82812430		1161.95	82.8124
1162432000	82882940		1162.43	82.8829
1162914000	82982570		1162.91	82.9826
1163397000	83111780		1163.4	83.1118
1163879000	83269870		1163.88	83.2699
1164361000	83455310		1164.36	83.4553
1164843000	83666350		1164.84	83.6663
1165325000	83901120		1165.33	83.9011
1165807000	84157580		1165.81	84.1576
1166289000	84433260		1166.29	84.4333
1166772000	84724880		1166.77	84.7249
1167254000	85028690		1167.25	85.0287
1167736000	85340680		1167.74	85.3407
1168218000	85656960		1168.22	85.657
1168700000	85974220		1168.7	85.9742
1169182000	86289740		1169.18	86.2897
1169664000	86601050		1169.66	86.6011
1170146000	86905960		1170.15	86.906
1170629000	87202260		1170.63	87.2023
1171111000	87487950		1171.11	87.4879
1171593000	87761350		1171.59	87.7613
1172075000	88021300		1172.08	88.0213
1172557000	88267070		1172.56	88.2671
1173039000	88498440		1173.04	88.4984
1173521000	88715250		1173.52	88.7152
1174004000	88917680		1174	88.9177
1174486000	89106160		1174.49	89.1062
1174968000	89281460		1174.97	89.2815
1175450000	89444860		1175.45	89.4449
1175932000	89597850		1175.93	89.5978
1176414000	89741740		1176.41	89.7417
1176896000	89877360		1176.9	89.8774
1177379000	90004690		1177.38	90.0047
1177861000	90123020		1177.86	90.123
1178343000	90231320		1178.34	90.2313
1178825000	90328800		1178.83	90.3288
1179307000	90415390		1179.31	90.4154
1179789000	90491970		1179.79	90.492
1180271000	90560090		1180.27	90.5601
1180754000	90621550		1180.75	90.6215
1181236000	90677790		1181.24	90.6778
1181718000	90729520		1181.72	90.7295
1182200000	90776670		1182.2	90.7767
1182682000	90818700		1182.68	90.8187
1183164000	90854980		1183.16	90.855
1183646000	90885160		1183.65	90.8852
1184129000	90909320		1184.13	90.9093
1184611000	90927810		1184.61	90.9278
1185093000	90940950		1185.09	90.941
1185575000	90948910		1185.58	90.9489
1186057000	90951560		1186.06	90.9516
1186539000	90948450		1186.54	90.9484
1187021000	90939240		1187.02	90.9392
1187503000	90923850		1187.5	90.9239
1187986000	90902620		1187.99	90.9026
1188468000	90876090		1188.47	90.8761
1188950000	90845040		1188.95	90.845
1189432000	90809870		1189.43	90.8099
1189914000	90770680		1189.91	90.7707
1190396000	90727090		1190.4	90.7271
1190878000	90678610		1190.88	90.6786
1191361000	90624770		1191.36	90.6248
1191843000	90565510		1191.84	90.5655
1192325000	90501370		1192.33	90.5014
1192807000	90433300		1192.81	90.4333
1193289000	90362540		1193.29	90.3625
1193771000	90290270		1193.77	90.2903
1194253000	90217450		1194.25	90.2174
1194735000	90144610		1194.73	90.1446
1195218000	90072010		1195.22	90.072
1195700000	89999870		1195.7	89.9999
1196182000	89928470		1196.18	89.9285
1196664000	89858280		1196.66	89.8583
1197146000	89789780		1197.15	89.7898
1197628000	89723560		1197.63	89.7236
1198110000	89660050		1198.11	89.66
1198593000	89599560		1198.59	89.5996
1199075000	89542330		1199.08	89.5423
1199557000	89488760		1199.56	89.4888
1200039000	89439320		1200.04	89.4393
1200521000	89394580		1200.52	89.3946
1201003000	89355070		1201	89.3551
1201485000	89321210		1201.48	89.3212
1201968000	89293260		1201.97	89.2933
1202450000	89271440		1202.45	89.2714
1202932000	89256130		1202.93	89.2561
1203414000	89247910		1203.41	89.2479
1203896000	89247820		1203.9	89.2478
1204378000	89257020		1204.38	89.257
1204860000	89276780		1204.86	89.2768
1205343000	89308160		1205.34	89.3082
1205825000	89352010		1205.83	89.352
1206307000	89408940		1206.31	89.4089
1206789000	89479290		1206.79	89.4793
1207271000	89563190		1207.27	89.5632
1207753000	89660250		1207.75	89.6603
1208235000	89769350		1208.23	89.7694
1208718000	89888370		1208.72	89.8884
1209200000	90014200		1209.2	90.0142
1209682000	90142840		1209.68	90.1428
1210164000	90270080		1210.16	90.2701
1210646000	90391910		1210.65	90.3919
1211128000	90505010		1211.13	90.505
1211610000	90607100		1211.61	90.6071
1212092000	90696890		1212.09	90.6969
1212575000	90774060		1212.58	90.7741
1213057000	90838900		1213.06	90.8389
1213539000	90892070		1213.54	90.8921
1214021000	90934270		1214.02	90.9343
1214503000	90966080		1214.5	90.9661
1214985000	90987850		1214.98	90.9878
1215467000	90999690		1215.47	90.9997
1215950000	91001710		1215.95	91.0017
1216432000	90994140		1216.43	90.9941
1216914000	90977670		1216.91	90.9777
1217396000	90953430		1217.4	90.9534
1217878000	90923130		1217.88	90.9231
1218360000	90888650		1218.36	90.8886
1218842000	90852010		1218.84	90.852
1219324000	90814800		1219.32	90.8148
1219807000	90778020		1219.81	90.778
1220289000	90742020		1220.29	90.742
1220771000	90706400		1220.77	90.7064
1221253000	90670330		1221.25	90.6703
1221735000	90632940		1221.73	90.6329
1222217000	90593440		1222.22	90.5934
1222699000	90551460		1222.7	90.5515
1223182000	90506940		1223.18	90.5069
1223664000	90460030		1223.66	90.46
1224146000	90410870		1224.15	90.4109
1224628000	90359540		1224.63	90.3595
1225110000	90306170		1225.11	90.3062
1225592000	90250970		1225.59	90.251
1226074000	90194530		1226.07	90.1945
1226557000	90137830		1226.56	90.1378
1227039000	90082190		1227.04	90.0822
1227521000	90028830		1227.52	90.0288
1228003000	89978500		1228	89.9785
1228485000	89931040		1228.48	89.931
1228967000	89885470		1228.97	89.8855
1229449000	89840170		1229.45	89.8402
1229932000	89793550		1229.93	89.7935
1230414000	89744510		1230.41	89.7445
1230896000	89693070		1230.9	89.6931
1231378000	89640220		1231.38	89.6402
1231860000	89587870		1231.86	89.5879
1232342000	89538120		1232.34	89.5381
1232824000	89492970		1232.82	89.493
1233307000	89453910		1233.31	89.4539
1233789000	89421720		1233.79	89.4217
1234271000	89396640		1234.27	89.3966
1234753000	89378620		1234.75	89.3786
1235235000	89367100		1235.23	89.3671
1235717000	89361380		1235.72	89.3614
1236199000	89360270		1236.2	89.3603
1236681000	89362200		1236.68	89.3622
1237164000	89365460		1237.16	89.3655
1237646000	89368480		1237.65	89.3685
1238128000	89369940		1238.13	89.3699
1238610000	89369050		1238.61	89.3691
1239092000	89365390		1239.09	89.3654
1239574000	89358780		1239.57	89.3588
1240056000	89349020		1240.06	89.349
1240539000	89335750		1240.54	89.3358
1241021000	89318560		1241.02	89.3186
1241503000	89297030		1241.5	89.297
1241985000	89271120		1241.98	89.2711
1242467000	89241290		1242.47	89.2413
1242949000	89208500		1242.95	89.2085
1243431000	89173980		1243.43	89.174
1243913000	89139080		1243.91	89.1391
1244396000	89104930		1244.4	89.1049
1244878000	89072430		1244.88	89.0724
1245360000	89042430		1245.36	89.0424
1245842000	89015720		1245.84	89.0157
1246324000	88993350		1246.32	88.9934
1246806000	88976390		1246.81	88.9764
1247288000	88965710		1247.29	88.9657
1247771000	88961680		1247.77	88.9617
1248253000	88963940		1248.25	88.9639
1248735000	88971440		1248.73	88.9714
1249217000	88982670		1249.22	88.9827
1249699000	88996060		1249.7	88.9961
1250181000	89010270		1250.18	89.0103
1250663000	89024480		1250.66	89.0245
1251146000	89038290		1251.15	89.0383
1251628000	89051380		1251.63	89.0514
1252110000	89063550		1252.11	89.0636
1252592000	89074330		1252.59	89.0743
1253074000	89082980		1253.07	89.083
1253556000	89088710		1253.56	89.0887
1254038000	89090650		1254.04	89.0906
1254521000	89088100		1254.52	89.0881
1255003000	89080570		1255	89.0806
1255485000	89067770		1255.48	89.0678
1255967000	89049850		1255.97	89.0499
1256449000	89027300		1256.45	89.0273
1256931000	89000950		1256.93	89.001
1257413000	88972130		1257.41	88.9721
1257896000	88942340		1257.9	88.9423
1258378000	88913020		1258.38	88.913
1258860000	88885250		1258.86	88.8852
1259342000	88859390		1259.34	88.8594
1259824000	88835000		1259.82	88.835
1260306000	88811130		1260.31	88.8111
1260788000	88786640		1260.79	88.7866
1261270000	88760790		1261.27	88.7608
1261753000	88733440		1261.75	88.7334
1262235000	88705150		1262.23	88.7052
1262717000	88676850		1262.72	88.6769
1263199000	88649350		1263.2	88.6493
1263681000	88623100		1263.68	88.6231
1264163000	88597920		1264.16	88.5979
1264645000	88573260		1264.64	88.5733
1265128000	88548290		1265.13	88.5483
1265610000	88522410		1265.61	88.5224
1266092000	88495220		1266.09	88.4952
1266574000	88466580		1266.57	88.4666
1267056000	88436410		1267.06	88.4364
1267538000	88404430		1267.54	88.4044
1268020000	88370200		1268.02	88.3702
1268502000	88333180		1268.5	88.3332
1268985000	88292790		1268.98	88.2928
1269467000	88248790		1269.47	88.2488
1269949000	88201190		1269.95	88.2012
1270431000	88150420		1270.43	88.1504
1270913000	88097070		1270.91	88.0971
1271395000	88042000		1271.39	88.042
1271877000	87986120		1271.88	87.9861
1272360000	87930630		1272.36	87.9306
1272842000	87876880		1272.84	87.8769
1273324000	87826500		1273.32	87.8265
1273806000	87780890		1273.81	87.7809
1274288000	87741130		1274.29	87.7411
1274770000	87707560		1274.77	87.7076
1275252000	87679550		1275.25	87.6796
1275734000	87655760		1275.73	87.6558
1276217000	87634370		1276.22	87.6344
1276699000	87613690		1276.7	87.6137
1277181000	87592520		1277.18	87.5925
1277663000	87570500		1277.66	87.5705
1278145000	87548080		1278.14	87.5481
1278627000	87526470		1278.63	87.5265
1279109000	87507340		1279.11	87.5073
1279592000	87492680		1279.59	87.4927
1280074000	87484540		1280.07	87.4845
1280556000	87484810		1280.56	87.4848
1281038000	87494910		1281.04	87.4949
1281520000	87515520		1281.52	87.5155
1282002000	87546230		1282	87.5462
1282484000	87585390		1282.48	87.5854
1282967000	87630360		1282.97	87.6304
1283449000	87677880		1283.45	87.6779
1283931000	87724720		1283.93	87.7247
1284413000	87768100		1284.41	87.7681
1284895000	87806230		1284.89	87.8062
1285377000	87838060		1285.38	87.8381
1285859000	87863350		1285.86	87.8633
1286342000	87882290		1286.34	87.8823
1286824000	87895290		1286.82	87.8953
1287306000	87902840		1287.31	87.9028
1287788000	87905540		1287.79	87.9055
1288270000	87904150		1288.27	87.9042
1288752000	87899400		1288.75	87.8994
1289234000	87892090		1289.23	87.8921
1289717000	87882820		1289.72	87.8828
1290199000	87871930		1290.2	87.8719
1290681000	87859500		1290.68	87.8595
1291163000	87845610		1291.16	87.8456
1291645000	87830520		1291.64	87.8305
1292127000	87814730		1292.13	87.8147
1292609000	87798900		1292.61	87.7989
1293091000	87783580		1293.09	87.7836
1293574000	87768730		1293.57	87.7687
1294056000	87753420		1294.06	87.7534
1294538000	87735930		1294.54	87.7359
1295020000	87714120		1295.02	87.7141
1295502000	87685890		1295.5	87.6859
1295984000	87649910		1295.98	87.6499
1296466000	87605740		1296.47	87.6057
1296949000	87553910		1296.95	87.5539
1297431000	87495250		1297.43	87.4952
1297913000	87430560		1297.91	87.4306
1298395000	87359950		1298.39	87.3599
1298877000	87282950		1298.88	87.2829
1299359000	87198800		1299.36	87.1988
1299841000	87106840		1299.84	87.1068
1300323000	87007030		1300.32	87.007
1300806000	86900050		1300.81	86.9
1301288000	86787020		1301.29	86.787
1301770000	86669070		1301.77	86.6691
1302252000	86546950		1302.25	86.5469
1302734000	86420910		1302.73	86.4209
1303216000	86290820		1303.22	86.2908
1303698000	86156560		1303.7	86.1566
1304181000	86018410		1304.18	86.0184
1304663000	85877050		1304.66	85.877
1305145000	85733440		1305.14	85.7334
1305627000	85588470		1305.63	85.5885
1306109000	85442610		1306.11	85.4426
1306591000	85296030		1306.59	85.296
1307073000	85148830		1307.07	85.1488
1307556000	85001460		1307.56	85.0015
1308038000	84854850		1308.04	84.8548
1308520000	84710460		1308.52	84.7105
1309002000	84569810		1309	84.5698
1309484000	84434190		1309.48	84.4342
1309966000	84304440		1309.97	84.3044
1310448000	84181280		1310.45	84.1813
1310931000	84065710		1310.93	84.0657
1311413000	83959530		1311.41	83.9595
1311895000	83865430		1311.89	83.8654
1312377000	83786510		1312.38	83.7865
1312859000	83725490		1312.86	83.7255
1313341000	83684010		1313.34	83.684
1313823000	83662230		1313.82	83.6622
1314306000	83659180		1314.31	83.6592
1314788000	83673610		1314.79	83.6736
1315270000	83704640		1315.27	83.7046
1315752000	83752090		1315.75	83.7521
1316234000	83816110		1316.23	83.8161
1316716000	83896710		1316.72	83.8967
1317198000	83992830		1317.2	83.9928
1317680000	84102390		1317.68	84.1024
1318163000	84222540		1318.16	84.2225
1318645000	84350230		1318.64	84.3502
1319127000	84482930		1319.13	84.4829
1319609000	84618690		1319.61	84.6187
1320091000	84756020		1320.09	84.756
1320573000	84893320		1320.57	84.8933
1321055000	85028510		1321.06	85.0285
1321538000	85159120		1321.54	85.1591
1322020000	85282580		1322.02	85.2826
1322502000	85396750		1322.5	85.3967
1322984000	85500350		1322.98	85.5003
1323466000	85592950		1323.47	85.593
1323948000	85674640		1323.95	85.6746
1324430000	85745490		1324.43	85.7455
1324912000	85805260		1324.91	85.8053
1325395000	85853160		1325.39	85.8532
1325877000	85888220		1325.88	85.8882
1326359000	85909680		1326.36	85.9097
1326841000	85917480		1326.84	85.9175
1327323000	85912400		1327.32	85.9124
1327805000	85895750		1327.81	85.8958
1328287000	85868960		1328.29	85.869
1328770000	85833200		1328.77	85.8332
1329252000	85789020		1329.25	85.789
1329734000	85736870		1329.73	85.7369
1330216000	85677460		1330.22	85.6775
1330698000	85612400		1330.7	85.6124
1331180000	85544430		1331.18	85.5444
1331662000	85477170		1331.66	85.4772
1332145000	85414420		1332.14	85.4144
1332627000	85359420		1332.63	85.3594
1333109000	85314450		1333.11	85.3144
1333591000	85280680		1333.59	85.2807
1334073000	85258770		1334.07	85.2588
1334555000	85249210		1334.56	85.2492
1335037000	85252600		1335.04	85.2526
1335520000	85269420		1335.52	85.2694
1336002000	85299570		1336	85.2996
1336484000	85342030		1336.48	85.342
1336966000	85394890		1336.97	85.3949
1337448000	85455910		1337.45	85.4559
1337930000	85523270		1337.93	85.5233
1338412000	85596080		1338.41	85.5961
1338895000	85674480		1338.89	85.6745
1339377000	85759020		1339.38	85.759
1339859000	85849810		1339.86	85.8498
1340341000	85946010		1340.34	85.946
1340823000	86045760		1340.82	86.0458
1341305000	86146990		1341.31	86.147
1341787000	86248210		1341.79	86.2482
1342269000	86348900		1342.27	86.3489
1342752000	86449410		1342.75	86.4494
1343234000	86550300		1343.23	86.5503
1343716000	86651490		1343.72	86.6515
1344198000	86751780		1344.2	86.7518
1344680000	86848870		1344.68	86.8489
1345162000	86939960		1345.16	86.94
1345644000	87022540		1345.64	87.0225
1346127000	87095050		1346.13	87.0951
1346609000	87157080		1346.61	87.1571
1347091000	87209030		1347.09	87.209
1347573000	87251400		1347.57	87.2514
1348055000	87284360		1348.06	87.2844
1348537000	87307480		1348.54	87.3075
1349019000	87319980		1349.02	87.32
1349501000	87321380		1349.5	87.3214
1349984000	87311900		1349.98	87.3119
1350466000	87292760		1350.47	87.2928
1350948000	87265940		1350.95	87.2659
1351430000	87233710		1351.43	87.2337
1351912000	87198050		1351.91	87.198
1352394000	87160290		1352.39	87.1603
1352876000	87121320		1352.88	87.1213
1353359000	87081740		1353.36	87.0817
1353841000	87042410		1353.84	87.0424
1354323000	87004480		1354.32	87.0045
1354805000	86969220		1354.81	86.9692
1355287000	86937580		1355.29	86.9376
1355769000	86909700		1355.77	86.9097
1356251000	86884860		1356.25	86.8849
1356734000	86861820		1356.73	86.8618
1357216000	86839440		1357.22	86.8394
1357698000	86817270		1357.7	86.8173
1358180000	86795790		1358.18	86.7958
1358662000	86776160		1358.66	86.7762
1359144000	86759720		1359.14	86.7597
1359626000	86747540		1359.63	86.7475
1360109000	86740190		1360.11	86.7402
1360591000	86738030		1360.59	86.738
1361073000	86741470		1361.07	86.7415
1361555000	86751400		1361.56	86.7514
1362037000	86768930		1362.04	86.7689
1362519000	86794510		1362.52	86.7945
1363001000	86826990		1363	86.827
1363484000	86863200		1363.48	86.8632
1363966000	86898520		1363.97	86.8985
1364448000	86928310		1364.45	86.9283
1364930000	86949310		1364.93	86.9493
1365412000	86960380		1365.41	86.9604
1365894000	86962580		1365.89	86.9626
1366376000	86958350		1366.38	86.9583
1366858000	86950840		1366.86	86.9508
1367341000	86942810		1367.34	86.9428
1367823000	86936390		1367.82	86.9364
1368305000	86932910		1368.31	86.9329
1368787000	86933290		1368.79	86.9333
1369269000	86938640		1369.27	86.9386
1369751000	86950620		1369.75	86.9506
1370233000	86971230		1370.23	86.9712
1370716000	87002470		1370.72	87.0025
1371198000	87045850		1371.2	87.0459
1371680000	87102110		1371.68	87.1021
1372162000	87171550		1372.16	87.1715
1372644000	87254020		1372.64	87.254
1373126000	87348870		1373.13	87.3489
1373608000	87454800		1373.61	87.4548
1374090000	87569100		1374.09	87.5691
1374573000	87687680		1374.57	87.6877
1375055000	87805730		1375.06	87.8057
1375537000	87919010		1375.54	87.919
1376019000	88025340		1376.02	88.0253
1376501000	88125000		1376.5	88.125
1376983000	88220390		1376.98	88.2204
1377465000	88314870		1377.46	88.3149
1377948000	88411350		1377.95	88.4113
1378430000	88511060		1378.43	88.5111
1378912000	88613130		1378.91	88.6131
1379394000	88714820		1379.39	88.7148
1379876000	88812830		1379.88	88.8128
1380358000	88904710		1380.36	88.9047
1380840000	88989590		1380.84	88.9896
1381323000	89068260		1381.32	89.0683
1381805000	89142360		1381.81	89.1424
1382287000	89213330		1382.29	89.2133
1382769000	89281750		1382.77	89.2818
1383251000	89347180		1383.25	89.3472
1383733000	89408580		1383.73	89.4086
1384215000	89465250		1384.21	89.4652
1384698000	89517200		1384.7	89.5172
1385180000	89565450		1385.18	89.5654
1385662000	89611420		1385.66	89.6114
1386144000	89656350		1386.14	89.6564
1386626000	89700600		1386.63	89.7006
1387108000	89743300		1387.11	89.7433
1387590000	89782710		1387.59	89.7827
1388073000	89817140		1388.07	89.8171
1388555000	89845630		1388.56	89.8456
1389037000	89868390		1389.04	89.8684
1389519000	89886330		1389.52	89.8863
1390001000	89900540		1390	89.9005
1390483000	89911800		1390.48	89.9118
1390965000	89920350		1390.96	89.9203
1391447000	89925990		1391.45	89.926
1391930000	89928420		1391.93	89.9284
1392412000	89927440		1392.41	89.9274
1392894000	89923250		1392.89	89.9232
1393376000	89916230		1393.38	89.9162
1393858000	89906990		1393.86	89.907
1394340000	89896000		1394.34	89.896
1394822000	89883380		1394.82	89.8834
1395305000	89869010		1395.31	89.869
1395787000	89852700		1395.79	89.8527
1396269000	89834580		1396.27	89.8346
1396751000	89815310		1396.75	89.8153
1397233000	89795970		1397.23	89.796
1397715000	89778020		1397.71	89.778
1398197000	89762940		1398.2	89.7629
1398679000	89751610		1398.68	89.7516
1399162000	89744110		1399.16	89.7441
1399644000	89739380		1399.64	89.7394
1400126000	89735590		1400.13	89.7356
1400608000	89730720		1400.61	89.7307
1401090000	89723170		1401.09	89.7232
1401572000	89711990		1401.57	89.712
1402054000	89696950		1402.05	89.697
1402537000	89678450		1402.54	89.6784
1403019000	89657250		1403.02	89.6573
1403501000	89634500		1403.5	89.6345
1403983000	89611600		1403.98	89.6116
1404465000	89589900		1404.46	89.5899
1404947000	89570170		1404.95	89.5702
1405429000	89552680		1405.43	89.5527
1405911000	89536930		1405.91	89.5369
1406394000	89522060		1406.39	89.5221
1406876000	89507350		1406.88	89.5074
1407358000	89492480		1407.36	89.4925
1407840000	89477590		1407.84	89.4776
1408322000	89463250		1408.32	89.4633
1408804000	89449970		1408.8	89.45
1409286000	89437910		1409.29	89.4379
1409769000	89426610		1409.77	89.4266
1410251000	89414960		1410.25	89.415
1410733000	89401490		1410.73	89.4015
1411215000	89384800		1411.21	89.3848
1411697000	89363910		1411.7	89.3639
1412179000	89338350		1412.18	89.3384
1412661000	89308130		1412.66	89.3081
1413144000	89273220		1413.14	89.2732
1413626000	89233600		1413.63	89.2336
1414108000	89189020		1414.11	89.189
1414590000	89139370		1414.59	89.1394
1415072000	89084810		1415.07	89.0848
1415554000	89025940		1415.55	89.0259
1416036000	88963650		1416.04	88.9637
1416519000	88898700		1416.52	88.8987
1417001000	88831370		1417	88.8314
1417483000	88761170		1417.48	88.7612
1417965000	88687120		1417.96	88.6871
1418447000	88608510		1418.45	88.6085
1418929000	88525920		1418.93	88.5259
1419411000	88441980		1419.41	88.442
1419894000	88360370		1419.89	88.3604
1420376000	88284150		1420.38	88.2841
1420858000	88214530		1420.86	88.2145
1421340000	88150770		1421.34	88.1508
1421822000	88091000		1421.82	88.091
1422304000	88033490		1422.3	88.0335
1422786000	87977420		1422.79	87.9774
1423268000	87923390		1423.27	87.9234
1423751000	87873240		1423.75	87.8732
1424233000	87829250		1424.23	87.8293
1424715000	87792820		1424.71	87.7928
1425197000	87763630		1425.2	87.7636
1425679000	87739920		1425.68	87.7399
1426161000	87719520		1426.16	87.7195
1426643000	87701220		1426.64	87.7012
1427126000	87685550		1427.13	87.6856
1427608000	87674770		1427.61	87.6748
1428090000	87672220		1428.09	87.6722
1428572000	87681050		1428.57	87.681
1429054000	87702910		1429.05	87.7029
1429536000	87737330		1429.54	87.7373
1430018000	87781930		1430.02	87.7819
1430500000	87833760		1430.5	87.8338
1430983000	87890280		1430.98	87.8903
1431465000	87949870		1431.46	87.9499
1431947000	88011480		1431.95	88.0115
1432429000	88074100		1432.43	88.0741
1432911000	88136470		1432.91	88.1365
1433393000	88197330		1433.39	88.1973
1433875000	88256220		1433.88	88.2562
1434358000	88314160		1434.36	88.3142
1434840000	88374110		1434.84	88.3741
1435322000	88440480		1435.32	88.4405
1435804000	88517510		1435.8	88.5175
1436286000	88606490		1436.29	88.6065
1436768000	88703270		1436.77	88.7033
1437250000	88799030		1437.25	88.799
1437733000	88884470		1437.73	88.8845
1438215000	88954290		1438.21	88.9543
1438697000	89008340		1438.7	89.0083
1439179000	89049980		1439.18	89.05
1439661000	89083780		1439.66	89.0838
1440143000	89113910		1440.14	89.1139
1440625000	89143140		1440.62	89.1431
1441108000	89172550		1441.11	89.1726
1441590000	89201830		1441.59	89.2018
1442072000	89229830		1442.07	89.2298
1442554000	89255390		1442.55	89.2554
1443036000	89277880		1443.04	89.2779
1443518000	89297170		1443.52	89.2972
1444000000	89313580		1444	89.3136
1444483000	89327360		1444.48	89.3274
1444965000	89338590		1444.96	89.3386
1445447000	89347310		1445.45	89.3473
1445929000	89353790		1445.93	89.3538
1446411000	89358850		1446.41	89.3589
1446893000	89363890		1446.89	89.3639
1447375000	89370580		1447.38	89.3706
1447857000	89380060		1447.86	89.3801
1448340000	89392300		1448.34	89.3923
1448822000	89406040		1448.82	89.406
1449304000	89419380		1449.3	89.4194
1449786000	89430860		1449.79	89.4309
1450268000	89439930		1450.27	89.4399
1450750000	89447270		1450.75	89.4473
1451232000	89454230		1451.23	89.4542
1451715000	89462060		1451.71	89.4621
1452197000	89471230		1452.2	89.4712
1452679000	89481020		1452.68	89.481
1453161000	89489990		1453.16	89.49
1453643000	89496760		1453.64	89.4968
1454125000	89500850		1454.12	89.5008
1454607000	89503620		1454.61	89.5036
1455089000	89508470		1455.09	89.5085
1455572000	89521000		1455.57	89.521
1456054000	89547710		1456.05	89.5477
1456536000	89593350		1456.54	89.5934
1457018000	89657230		1457.02	89.6572
1457500000	89732070		1457.5	89.7321
1457982000	89807880		1457.98	89.8079
1458464000	89877750		1458.46	89.8778
1458947000	89939850		1458.95	89.9399
1459429000	89995650		1459.43	89.9956
1459911000	90047490		1459.91	90.0475
1460393000	90096890		1460.39	90.0969
1460875000	90144480		1460.88	90.1445
1461357000	90190680		1461.36	90.1907
1461839000	90236180		1461.84	90.2362
1462322000	90282370		1462.32	90.2824
1462804000	90331310		1462.8	90.3313
1463286000	90385090		1463.29	90.3851
1463768000	90444820		1463.77	90.4448
1464250000	90509570		1464.25	90.5096
1464732000	90576280		1464.73	90.5763
1465214000	90640710		1465.21	90.6407
1465697000	90699460		1465.7	90.6995
1466179000	90751320		1466.18	90.7513
1466661000	90797170		1466.66	90.7972
1467143000	90838880		1467.14	90.8389
1467625000	90877990		1467.62	90.878
1468107000	90915210		1468.11	90.9152
1468589000	90950330		1468.59	90.9503
1469072000	90982860		1469.07	90.9829
1469554000	91012650		1469.55	91.0126
1470036000	91040410		1470.04	91.0404
1470518000	91067720		1470.52	91.0677
1471000000	91096820		1471	91.0968
1471482000	91129670		1471.48	91.1297
1471964000	91166920		1471.96	91.1669
1472446000	91207190		1472.45	91.2072
1472929000	91247380		1472.93	91.2474
1473411000	91284370		1473.41	91.2844
1473893000	91316510		1473.89	91.3165
1474375000	91343990		1474.38	91.344
1474857000	91368050		1474.86	91.368
1475339000	91389910		1475.34	91.3899
1475821000	91409970		1475.82	91.41
1476304000	91427960		1476.3	91.428
1476786000	91443020		1476.79	91.443
1477268000	91454570		1477.27	91.4546
1477750000	91462530		1477.75	91.4625
1478232000	91467650		1478.23	91.4677
1478714000	91471160		1478.71	91.4712
1479196000	91474680		1479.2	91.4747
1479678000	91479890		1479.68	91.4799
1480161000	91488630		1480.16	91.4886
1480643000	91502530		1480.64	91.5025
1481125000	91522910		1481.12	91.5229
1481607000	91550240		1481.61	91.5502
1482089000	91583870		1482.09	91.5839
1482571000	91622240		1482.57	91.6222
1483053000	91663190		1483.05	91.6632
1483536000	91704670		1483.54	91.7047
1484018000	91745290		1484.02	91.7453
1484500000	91784480		1484.5	91.7845
1484982000	91822600		1484.98	91.8226
1485464000	91860500		1485.46	91.8605
1485946000	91899170		1485.95	91.8992
1486428000	91939130		1486.43	91.9391
1486911000	91980130		1486.91	91.9801
1487393000	92021220		1487.39	92.0212
1487875000	92061100		1487.88	92.0611
[truncated: 5,210 more rows]
