# Supplementary material for: Study on Fenton-based discoloration of reactive-dyed waste cotton prior to textile recycling
Source: Sci Rep. 2024 Oct 19;14:24536. doi: 10.1038/s41598-024-75450-w (PMC11489705; doi:10.1038/s41598-024-75450-w)
Supplement: Supplementary file 4 — Supplementary Information 4. [file 41598_2024_75450_MOESM4_ESM.xlsx]

## Sheet: TGA
	TGA data
	sample	Decomposition T (°C)	residue weight (%) at 450°C
	black dyed1	354.65	17.05			Average values
	black dyed 2	356.19	16.3					black dyed	black Fenton		blue dyed	blue fenton
	black dyed3	359.63	16.76			mean decomposition T (°C)		356.823	358.137		373.77	365.363
	black fenton1	357.64	24.86			st.dev		2.54969	0.468224		1.10014	1.48366
	black fenton2	358.57	25.8
	black fenton3	358.2	24.63			mean residue % at 450°C		16.7033	25.0967		13.2833	23.0433
						stdev		0.378197	0.619866		0.47648	0.415251
	blue dyed 1	372.83	12.83
	blue dyed 2	373.5	13.24			p-value t-test decomposition T		0.429761			0.00139992
	blue dyed 3	374.98	13.78
	blue Fenton 1	364.26	22.85			p-value t-test residue		3.67318e-05			1.16154e-05
	blue Fenton 2	364.78	23.52
	blue Fenton 3	367.05	22.76
