# Supplementary material for: Study on Fenton-based discoloration of reactive-dyed waste cotton prior to textile recycling
Source: Sci Rep. 2024 Oct 19;14:24536. doi: 10.1038/s41598-024-75450-w (PMC11489705; doi:10.1038/s41598-024-75450-w)
Supplement: Supplementary file 9 — Supplementary Information 9. [file 41598_2024_75450_MOESM9_ESM.xlsx]

## Sheet: Black dyed
summary black dyed
	max elongation (%)	Max force (cN)	tenacity (cN/Tex)
1	10.635	314	7.52998
2	7.67	313	7.506
3	9.548	289	6.93046
4	9.6	276	6.61871
5	8.922	267	6.40288
6	8.191	284	6.81055
7	7.826	301	7.21823
8	7.043	266	6.3789
9	9.566	306	7.33813
10	7.095	290	6.95444
mean	8.6096	290.6	6.96882
stdev	1.22004	17.6899	0.424219
Measurements black dyed
Elong. [%]	Strength [cN] (1)	Ten. [cN/tex] (1)	Strength [cN] (2)	Ten. [cN/tex] (2)	Strength [cN] (3)	Ten. [cN/tex] (3)	Strength [cN] (4)	Ten. [cN/tex] (4)	Strength [cN] (5)	Ten. [cN/tex] (5)	Strength [cN] (6)	Ten. [cN/tex] (6)	Strength [cN] (7)	Ten. [cN/tex] (7)	Strength [cN] (8)	Ten. [cN/tex] (8)		Elong. [%]	Strength [cN] (9)	Ten. [cN/tex] (9)	Strength [cN] (10)	Ten. [cN/tex] (10)
0	21	0	21	0	21	0	21	0	21	0	21	0	21	0	21	0		0	21	0	21	0
0.052	22	1	21	0	21	0	22	1	23	1	22	1	21	0	22	1		0.053	22	1	22	1
0.104	22	1	22	1	22	1	22	1	22	1	22	1	22	1	22	1		0.105	23	1	23	1
0.157	23	1	23	1	23	1	23	1	24	1	24	1	23	1	24	1		0.158	23	1	24	1
0.209	23	1	24	1	23	1	24	1	25	1	25	1	23	1	25	1		0.21	25	1	25	1
0.261	25	1	25	1	23	1	25	1	25	1	25	1	24	1	25	1		0.263	25	1	25	1
0.313	25	1	26	1	25	1	25	1	26	1	25	1	25	1	26	1		0.315	25	1	26	1
0.365	25	1	25	1	25	1	27	1	26	1	26	1	26	1	27	1		0.368	27	1	26	1
0.417	26	1	27	1	25	1	27	1	28	1	27	1	26	1	28	1		0.42	27	1	28	1
0.47	26	1	28	1	26	1	27	1	29	1	27	1	28	1	29	1		0.473	28	1	29	1
0.522	27	1	29	1	27	1	29	1	30	1	29	1	28	1	31	1		0.526	29	1	31	1
0.574	27	1	32	1	27	1	29	1	30	1	30	1	29	1	32	1		0.578	31	1	33	1
0.626	28	1	32	1	28	1	30	1	32	1	30	1	32	1	33	1		0.631	30	1	33	1
0.678	29	1	34	1	29	1	31	1	32	1	32	1	32	1	35	1		0.683	33	1	36	1
0.73	30	1	34	1	30	1	33	1	33	1	33	1	33	1	36	1		0.736	34	1	37	1
0.783	31	1	37	1	32	1	33	1	35	1	34	1	35	1	37	1		0.788	35	1	38	1
0.835	32	1	37	1	33	1	34	1	36	1	35	1	37	1	39	1		0.841	36	1	39	1
0.887	32	1	40	1	33	1	34	1	37	1	35	1	37	1	41	1		0.893	37	1	40	1
0.939	34	1	40	1	35	1	29	1	38	1	37	1	39	1	41	1		0.946	38	1	41	1
0.991	34	1	41	1	35	1	30	1	39	1	38	1	40	1	43	1		0.999	39	1	43	1
1.043	35	1	43	1	37	1	32	1	40	1	39	1	41	1	45	1		1.051	41	1	44	1
1.096	36	1	44	1	37	1	34	1	40	1	39	1	43	1	45	1		1.104	41	1	46	1
1.148	37	1	45	1	39	1	35	1	43	1	41	1	44	1	47	1		1.156	43	1	47	1
1.2	38	1	47	1	40	1	36	1	43	1	43	1	46	1	49	1		1.209	39	1	48	1
1.252	39	1	49	1	40	1	38	1	45	1	43	1	47	1	50	1		1.261	40	1	50	1
1.304	40	1	50	1	42	1	39	1	45	1	45	1	48	1	53	1		1.314	43	1	52	1
1.357	40	1	52	1	43	1	40	1	47	1	46	1	50	1	53	1		1.367	44	1	53	1
1.409	41	1	53	1	44	1	42	1	49	1	48	1	51	1	55	1		1.419	46	1	54	1
1.461	42	1	54	1	45	1	43	1	49	1	48	1	54	1	56	1		1.472	47	1	56	1
1.513	43	1	55	1	46	1	44	1	51	1	50	1	55	1	59	1		1.524	50	1	57	1
1.565	44	1	58	1	46	1	44	1	52	1	51	1	55	1	60	1		1.577	50	1	60	1
1.617	45	1	58	1	48	1	46	1	53	1	52	1	58	1	61	1		1.629	52	1	60	1
1.67	46	1	60	1	47	1	46	1	54	1	54	1	59	1	64	2		1.682	53	1	63	2
1.722	47	1	62	1	49	1	48	1	56	1	54	1	60	1	65	2		1.734	54	1	64	2
1.774	47	1	64	2	51	1	49	1	57	1	56	1	62	1	67	2		1.787	55	1	66	2
1.826	47	1	66	2	51	1	50	1	58	1	58	1	64	2	69	2		1.84	57	1	68	2
1.878	47	1	68	2	52	1	52	1	60	1	59	1	66	2	71	2		1.892	59	1	69	2
1.93	49	1	70	2	53	1	53	1	61	1	60	1	68	2	72	2		1.945	61	1	71	2
1.983	50	1	71	2	56	1	54	1	63	2	62	1	69	2	74	2		1.997	62	1	72	2
2.035	51	1	73	2	56	1	56	1	65	2	64	2	71	2	76	2		2.05	64	2	75	2
2.087	53	1	74	2	58	1	57	1	66	2	65	2	73	2	77	2		2.102	66	2	76	2
2.139	54	1	75	2	59	1	57	1	68	2	66	2	74	2	79	2		2.155	66	2	77	2
2.191	55	1	77	2	60	1	59	1	69	2	69	2	76	2	81	2		2.207	69	2	80	2
2.243	56	1	78	2	61	1	60	1	71	2	70	2	76	2	82	2		2.26	69	2	80	2
2.296	58	1	80	2	64	2	61	1	72	2	71	2	78	2	84	2		2.313	71	2	82	2
2.348	59	1	83	2	64	2	64	2	73	2	73	2	80	2	86	2		2.365	72	2	85	2
2.4	60	1	84	2	66	2	64	2	75	2	73	2	80	2	88	2		2.418	74	2	86	2
2.452	62	1	86	2	67	2	66	2	76	2	76	2	83	2	89	2		2.47	75	2	88	2
2.504	62	1	88	2	68	2	67	2	77	2	76	2	85	2	92	2		2.523	77	2	90	2
2.557	63	2	90	2	70	2	69	2	79	2	78	2	86	2	94	2		2.575	78	2	91	2
2.609	65	2	92	2	71	2	69	2	80	2	78	2	89	2	96	2		2.628	81	2	94	2
2.661	66	2	94	2	72	2	72	2	82	2	81	2	90	2	98	2		2.68	82	2	95	2
2.713	67	2	96	2	73	2	72	2	83	2	82	2	91	2	101	2		2.733	84	2	98	2
2.765	69	2	98	2	75	2	74	2	86	2	83	2	94	2	103	2		2.786	84	2	99	2
2.817	70	2	100	2	75	2	75	2	86	2	86	2	96	2	105	3		2.838	85	2	101	2
2.87	71	2	102	2	76	2	76	2	88	2	87	2	98	2	106	3		2.891	86	2	104	2
2.922	73	2	104	2	78	2	77	2	90	2	88	2	100	2	109	3		2.943	81	2	106	3
2.974	73	2	105	3	79	2	79	2	90	2	90	2	102	2	111	3		2.996	82	2	108	3
3.026	75	2	107	3	81	2	80	2	93	2	92	2	104	2	113	3		3.048	87	2	110	3
3.078	76	2	110	3	82	2	80	2	94	2	94	2	107	3	115	3		3.101	90	2	111	3
3.13	77	2	110	3	84	2	83	2	96	2	96	2	108	3	117	3		3.153	92	2	112	3
3.183	77	2	114	3	85	2	84	2	99	2	97	2	110	3	119	3		3.206	94	2	116	3
3.235	80	2	115	3	87	2	84	2	99	2	100	2	113	3	121	3		3.259	96	2	117	3
3.287	80	2	117	3	88	2	87	2	101	2	101	2	114	3	123	3		3.311	98	2	119	3
3.339	82	2	120	3	90	2	87	2	102	2	103	2	116	3	125	3		3.364	100	2	122	3
3.391	84	2	122	3	90	2	90	2	104	2	105	3	118	3	127	3		3.416	101	2	123	3
3.443	85	2	124	3	93	2	91	2	106	3	105	3	120	3	129	3		3.469	103	2	126	3
3.496	86	2	126	3	94	2	91	2	108	3	108	3	122	3	131	3		3.521	105	3	127	3
3.548	87	2	128	3	95	2	93	2	109	3	109	3	124	3	133	3		3.574	107	3	130	3
3.6	88	2	130	3	98	2	94	2	111	3	112	3	127	3	135	3		3.626	108	3	130	3
3.652	91	2	132	3	99	2	93	2	112	3	113	3	128	3	136	3		3.679	109	3	133	3
3.704	92	2	134	3	101	2	96	2	114	3	114	3	130	3	138	3		3.732	86	2	136	3
3.757	93	2	136	3	102	2	94	2	115	3	117	3	133	3	141	3		3.784	79	2	138	3
3.809	95	2	139	3	104	2	94	2	116	3	119	3	134	3	143	3		3.837	85	2	140	3
3.861	97	2	141	3	105	3	96	2	118	3	120	3	136	3	144	3		3.889	90	2	143	3
3.913	98	2	144	3	106	3	98	2	119	3	122	3	139	3	148	4		3.942	98	2	144	3
3.965	99	2	146	4	108	3	100	2	121	3	124	3	142	3	149	4		3.994	102	2	147	4
4.017	101	2	148	4	109	3	102	2	123	3	126	3	143	3	151	4		4.047	107	3	149	4
4.07	102	2	150	4	111	3	104	2	125	3	127	3	146	4	154	4		4.1	110	3	151	4
4.122	103	2	153	4	113	3	105	3	127	3	129	3	148	4	155	4		4.152	113	3	154	4
4.174	105	3	155	4	114	3	107	3	127	3	130	3	149	4	157	4		4.205	116	3	156	4
4.226	107	3	157	4	116	3	108	3	130	3	133	3	153	4	144	3		4.257	116	3	158	4
4.278	108	3	160	4	118	3	109	3	131	3	135	3	153	4	126	3		4.31	118	3	161	4
4.33	109	3	162	4	119	3	111	3	133	3	136	3	157	4	132	3		4.362	119	3	164	4
4.383	110	3	165	4	120	3	113	3	135	3	138	3	158	4	139	3		4.415	119	3	165	4
4.435	112	3	168	4	122	3	113	3	136	3	141	3	160	4	148	4		4.467	121	3	168	4
4.487	114	3	170	4	123	3	116	3	138	3	142	3	161	4	153	4		4.52	123	3	171	4
4.539	115	3	172	4	126	3	118	3	141	3	144	3	164	4	160	4		4.573	125	3	173	4
4.591	117	3	174	4	127	3	118	3	142	3	145	3	165	4	164	4		4.625	125	3	175	4
4.643	118	3	176	4	128	3	120	3	144	3	147	4	166	4	167	4		4.678	128	3	178	4
4.696	119	3	178	4	130	3	123	3	146	4	149	4	168	4	170	4		4.73	130	3	180	4
4.748	120	3	180	4	130	3	124	3	148	4	152	4	172	4	173	4		4.783	133	3	181	4
4.8	122	3	183	4	130	3	125	3	150	4	154	4	176	4	175	4		4.835	134	3	185	4
4.852	123	3	186	4	128	3	127	3	152	4	155	4	178	4	177	4		4.888	137	3	187	4
4.904	124	3	187	4	129	3	128	3	154	4	160	4	180	4	179	4		4.94	138	3	190	5
4.957	125	3	191	5	131	3	130	3	155	4	160	4	182	4	181	4		4.993	141	3	192	5
5.009	127	3	193	5	132	3	132	3	157	4	163	4	184	4	183	4		5.046	143	3	195	5
5.061	127	3	195	5	134	3	133	3	160	4	164	4	187	4	186	4		5.098	144	3	198	5
5.113	129	3	198	5	136	3	136	3	162	4	167	4	190	5	188	5		5.151	147	4	200	5
5.165	131	3	201	5	138	3	138	3	164	4	168	4	193	5	191	5		5.203	149	4	202	5
5.217	132	3	203	5	140	3	139	3	167	4	171	4	195	5	192	5		5.256	151	4	205	5
5.27	132	3	206	5	142	3	140	3	168	4	173	4	198	5	196	5		5.308	153	4	206	5
5.322	132	3	208	5	144	3	142	3	171	4	175	4	200	5	197	5		5.361	155	4	210	5
5.374	128	3	210	5	145	3	144	3	173	4	178	4	202	5	199	5		5.413	157	4	213	5
5.426	131	3	213	5	147	4	145	3	174	4	178	4	205	5	203	5		5.466	160	4	215	5
5.478	135	3	216	5	149	4	148	4	177	4	180	4	206	5	204	5		5.519	162	4	218	5
5.53	137	3	218	5	151	4	150	4	178	4	183	4	209	5	208	5		5.571	165	4	220	5
5.583	140	3	222	5	152	4	151	4	180	4	184	4	211	5	210	5		5.624	167	4	224	5
5.635	143	3	223	5	155	4	154	4	182	4	186	4	214	5	212	5		5.676	169	4	226	5
5.687	144	3	226	5	156	4	154	4	185	4	189	5	217	5	214	5		5.729	171	4	228	5
5.739	146	4	228	5	157	4	157	4	187	4	191	5	219	5	217	5		5.781	173	4	230	6
5.791	148	4	230	6	161	4	158	4	188	5	194	5	221	5	218	5		5.834	175	4	233	6
5.843	149	4	233	6	161	4	160	4	191	5	195	5	224	5	220	5		5.886	178	4	235	6
5.896	150	4	234	6	163	4	162	4	194	5	198	5	228	5	224	5		5.939	179	4	238	6
5.948	144	3	239	6	165	4	163	4	195	5	200	5	228	5	226	5		5.992	181	4	241	6
6	129	3	240	6	167	4	165	4	197	5	203	5	231	6	228	5		6.044	183	4	244	6
6.052	137	3	242	6	168	4	167	4	200	5	205	5	233	6	230	6		6.097	186	4	245	6
6.104	141	3	246	6	171	4	169	4	201	5	207	5	236	6	233	6		6.149	188	5	248	6
6.157	146	4	248	6	172	4	170	4	203	5	209	5	237	6	233	6		6.202	191	5	251	6
6.209	150	4	251	6	175	4	172	4	206	5	210	5	240	6	237	6		6.254	192	5	253	6
6.261	154	4	253	6	176	4	174	4	207	5	213	5	243	6	238	6		6.307	195	5	257	6
6.313	156	4	257	6	178	4	175	4	208	5	215	5	244	6	239	6		6.359	197	5	258	6
6.365	158	4	258	6	179	4	177	4	212	5	217	5	246	6	242	6		6.412	200	5	261	6
6.417	162	4	261	6	181	4	178	4	213	5	220	5	246	6	244	6		6.465	202	5	264	6
6.47	163	4	264	6	183	4	178	4	216	5	223	5	247	6	246	6		6.517	204	5	266	6
6.522	165	4	265	6	184	4	180	4	217	5	224	5	247	6	248	6		6.57	207	5	269	6
6.574	167	4	269	6	187	4	179	4	219	5	227	5	236	6	250	6		6.622	209	5	271	6
6.626	169	4	272	7	189	5	180	4	221	5	228	5	232	6	252	6		6.675	211	5	273	7
6.678	170	4	273	7	191	5	180	4	224	5	230	6	240	6	252	6		6.727	214	5	275	7
6.73	170	4	276	7	193	5	181	4	226	5	232	6	248	6	256	6		6.78	216	5	278	7
6.783	171	4	278	7	194	5	181	4	227	5	234	6	254	6	257	6		6.833	218	5	279	7
6.835	169	4	279	7	197	5	184	4	228	5	237	6	260	6	259	6		6.885	220	5	282	7
6.887	151	4	282	7	199	5	186	4	230	6	239	6	262	6	261	6		6.938	224	5	283	7
6.939	117	3	286	7	201	5	189	5	231	6	241	6	266	6	262	6		6.99	226	5	287	7
6.991	120	3	288	7	202	5	191	5	232	6	243	6	268	6	264	6		7.043	227	5	289	7
7.043	127	3	290	7	204	5	194	5	232	6	246	6	271	6	266	6		7.095	229	6	290	7
7.096	137	3	292	7	206	5	197	5	233	6	247	6	272	7	218	5		7.148	231	6	277	7
7.148	142	3	294	7	209	5	197	5	235	6	249	6	275	7	23	1		7.2	233	6	20	0
7.2	149	4	297	7	210	5	201	5	228	5	251	6	277	7	4	0		7.253	236	6	4	0
7.252	156	4	299	7	213	5	202	5	225	5	253	6	279	7	4	0		7.306	239	6	4	0
7.304	162	4	300	7	215	5	204	5	228	5	256	6	280	7	4	0		7.358	240	6	4	0
7.357	166	4	302	7	216	5	205	5	218	5	257	6	283	7	3	0		7.411	243	6	4	0
7.409	171	4	304	7	219	5	208	5	164	4	259	6	284	7	4	0		7.463	245	6	4	0
7.461	176	4	306	7	220	5	209	5	168	4	261	6	288	7	3	0		7.516	246	6	5	0
7.513	178	4	308	7	224	5	212	5	179	4	263	6	289	7	4	0		7.568	248	6	4	0
7.565	180	4	310	7	225	5	214	5	187	4	266	6	292	7	3	0		7.621	245	6	5	0
7.617	183	4	311	7	227	5	216	5	194	5	267	6	293	7	4	0		7.673	229	6	4	0
7.67	185	4	313	8	229	6	218	5	204	5	270	6	296	7	3	0		7.726	234	6	5	0
7.722	187	4	275	7	230	6	219	5	211	5	271	6	298	7	4	0		7.779	242	6	4	0
7.774	189	5	35	1	232	6	222	5	214	5	273	7	298	7	4	0		7.831	247	6	4	0
7.826	190	5	3	0	234	6	223	5	214	5	274	7	301	7	3	0		7.884	252	6	4	0
7.878	193	5	3	0	236	6	225	5	220	5	276	7	235	6	3	0		7.936	256	6	5	0
7.93	195	5	3	0	239	6	227	5	227	5	278	7	22	1	4	0		7.989	260	6	5	0
7.983	197	5	3	0	239	6	228	5	231	6	279	7	4	0	3	0		8.041	263	6	5	0
8.035	199	5	3	0	242	6	230	6	236	6	279	7	3	0	3	0		8.094	265	6	4	0
8.087	200	5	3	0	244	6	232	6	237	6	282	7	4	0	4	0		8.146	268	6	5	0
8.139	202	5	3	0	246	6	235	6	241	6	282	7	4	0	4	0		8.199	269	6	4	0
8.191	204	5	2	0	247	6	236	6	245	6	284	7	4	0	4	0		8.252	271	6	5	0
8.243	205	5	4	0	250	6	239	6	248	6	204	5	3	0	4	0		8.304	273	7	4	0
8.296	207	5	2	0	252	6	240	6	252	6	17	0	5	0	4	0		8.357	275	7	4	0
8.348	209	5	3	0	255	6	243	6	254	6	4	0	3	0	3	0		8.409	278	7	4	0
8.4	211	5	3	0	257	6	244	6	256	6	3	0	4	0	4	0		8.462	278	7	4	0
8.452	212	5	2	0	258	6	245	6	257	6	3	0	3	0	3	0		8.514	280	7	5	0
8.504	215	5	4	0	260	6	248	6	258	6	3	0	4	0	4	0		8.567	282	7	4	0
8.557	216	5	3	0	262	6	249	6	258	6	4	0	2	0	3	0		8.619	284	7	5	0
8.609	218	5	4	0	263	6	251	6	259	6	4	0	4	0	4	0		8.672	287	7	4	0
8.661	220	5	3	0	265	6	253	6	261	6	3	0	4	0	4	0		8.725	288	7	4	0
8.713	222	5	4	0	267	6	255	6	263	6	4	0	3	0	3	0		8.777	289	7	4	0
8.765	224	5	3	0	269	6	259	6	264	6	3	0	3	0	4	0		8.83	291	7	4	0
8.817	226	5	4	0	270	6	253	6	264	6	3	0	4	0	4	0		8.882	293	7	4	0
8.87	227	5	3	0	273	7	263	6	265	6	4	0	3	0	4	0		8.935	295	7	4	0
8.922	228	5	3	0	274	7	261	6	267	6	4	0	4	0	4	0		8.987	295	7	5	0
8.974	229	6	2	0	275	7	260	6	62	1	3	0	4	0	4	0		9.04	298	7	4	0
9.026	232	6	3	0	277	7	266	6	5	0	4	0	3	0	4	0		9.093	299	7	5	0
9.078	233	6	4	0	279	7	269	6	4	0	3	0	4	0	0	0		9.145	298	7	5	0
9.13	234	6	3	0	279	7	265	6	4	0	3	0	3	0	0	0		9.198	280	7	4	0
9.183	235	6	4	0	281	7	270	6	4	0	3	0	4	0	0	0		9.25	280	7	4	0
9.235	235	6	4	0	283	7	271	6	4	0	4	0	4	0	0	0		9.303	286	7	4	0
9.287	237	6	3	0	284	7	271	6	4	0	3	0	4	0	0	0		9.355	292	7	4	0
9.339	238	6	3	0	285	7	273	7	3	0	3	0	4	0	0	0		9.408	295	7	4	0
9.391	240	6	3	0	288	7	273	7	4	0	3	0	4	0	0	0		9.46	300	7	4	0
9.443	242	6	3	0	288	7	274	7	3	0	4	0	4	0	0	0		9.513	304	7	4	0
9.496	244	6	3	0	289	7	276	7	3	0	3	0	4	0	0	0		9.566	306	7	4	0
9.548	246	6	4	0	289	7	275	7	3	0	3	0	3	0	0	0		9.618	301	7	5	0
9.6	248	6	3	0	102	2	276	7	4	0	3	0	4	0	0	0		9.671	94	2	5	0
9.652	250	6	3	0	5	0	82	2	3	0	3	0	4	0	0	0		9.723	5	0	5	0
9.704	251	6	3	0	3	0	3	0	4	0	3	0	3	0	0	0		9.776	4	0	5	0
9.757	254	6	3	0	3	0	4	0	3	0	3	0	4	0	0	0		9.828	5	0	5	0
9.809	256	6	3	0	3	0	2	0	3	0	3	0	3	0	0	0		9.881	4	0	4	0
9.861	258	6	2	0	3	0	2	0	4	0	4	0	4	0	0	0		9.933	4	0	4	0
9.913	260	6	3	0	3	0	3	0	3	0	3	0	4	0	0	0		9.986	4	0	4	0
9.965	262	6	2	0	3	0	2	0	3	0	4	0	4	0	0	0		10.039	4	0	5	0
10.017	264	6	3	0	3	0	4	0	3	0	4	0	3	0	0	0		10.091	4	0	4	0
10.07	266	6	3	0	3	0	3	0	3	0	4	0	4	0	0	0		10.144	5	0	4	0
10.122	267	6	2	0	3	0	3	0	3	0	4	0	3	0	0	0		10.196	4	0	4	0
10.174	269	6	3	0	3	0	5	0	3	0	3	0	4	0	0	0		10.249	4	0	4	0
10.226	269	6	3	0	3	0	1	0	3	0	4	0	2	0	0	0		10.301	4	0	5	0
10.278	272	7	4	0	3	0	4	0	3	0	3	0	3	0	0	0		10.354	4	0	4	0
10.33	274	7	3	0	3	0	4	0	3	0	3	0	3	0	0	0		10.406	4	0	4	0
10.383	276	7	4	0	3	0	4	0	4	0	3	0	3	0	0	0		10.459	5	0	4	0
10.435	278	7	3	0	3	0	3	0	3	0	4	0	3	0	0	0		10.512	4	0	3	0
10.487	279	7	3	0	3	0	2	0	5	0	3	0	4	0	0	0		10.564	5	0	4	0
10.539	281	7	3	0	3	0	3	0	3	0	4	0	3	0	0	0		10.617	4	0	4	0
10.591	283	7	3	0	3	0	4	0	3	0	3	0	3	0	0	0		10.669	5	0	4	0
10.643	286	7	3	0	2	0	2	0	3	0	4	0	4	0	0	0		10.722	4	0	4	0
10.696	288	7	3	0	3	0	3	0	3	0	4	0	3	0	0	0		10.774	4	0	4	0
10.748	289	7	4	0	3	0	4	0	4	0	3	0	4	0	0	0		10.827	4	0	4	0
10.8	291	7	3	0	3	0	2	0	3	0	4	0	4	0	0	0		10.879	5	0	4	0
10.852	292	7	3	0	4	0	4	0	4	0	3	0	4	0	0	0		10.932	5	0	4	0
10.904	294	7	3	0	3	0	3	0	3	0	3	0	4	0	0	0		10.985	4	0	5	0
10.957	296	7	3	0	3	0	2	0	4	0	3	0	4	0	0	0		11.037	5	0	4	0
11.009	297	7	3	0	4	0	4	0	4	0	3	0	4	0	0	0		11.09	4	0	4	0
11.061	298	7	4	0	3	0	3	0	4	0	3	0	3	0	0	0		11.142	5	0	5	0
11.113	300	7	2	0	4	0	4	0	3	0	4	0	3	0	0	0		11.195	4	0	4	0
11.165	301	7	4	0	3	0	2	0	3	0	4	0	4	0	0	0		11.247	4	0	4	0
11.217	302	7	4	0	4	0	3	0	3	0	4	0	3	0	0	0		11.3	4	0	5	0
11.27	304	7	3	0	3	0	4	0	3	0	3	0	4	0	0	0		11.352	3	0	3	0
11.322	305	7	3	0	3	0	3	0	4	0	3	0	4	0	0	0		11.405	5	0	4	0
11.374	306	7	3	0	4	0	3	0	2	0	3	0	3	0	0	0		11.458	5	0	5	0
11.426	308	7	4	0	3	0	3	0	4	0	4	0	4	0	0	0		11.51	4	0	3	0
11.478	310	7	3	0	3	0	3	0	3	0	0	0	3	0	0	0		11.563	4	0	5	0
11.53	312	7	3	0	3	0	0	0	4	0	0	0	4	0	0	0		11.615	4	0	4	0
11.583	313	8	3	0	4	0	0	0	3	0	0	0	4	0	0	0		11.668	4	0	5	0
11.635	314	8	3	0	3	0	0	0	4	0	0	0	3	0	0	0		11.72	5	0	4	0
11.687	136	3	3	0	3	0	0	0	3	0	0	0	3	0	0	0		11.773	4	0	5	0
11.739	8	0	3	0	3	0	0	0	3	0	0	0	3	0	0	0		11.826	4	0	5	0

## Sheet: Black Fenton
Summary black Fenton
	max elongation (%)	Max force (cN)	tenacity (cN/Tex)
1	3.759	127	3.04556
2	3.657	111	2.66187
3	3.866	128	3.06954
4	3.76	137	3.28537
5	3.893	127	3.04556
6	3.981	140	3.35731
7	4.158	142	3.40528
8	3.893	136	3.26139
9	4.033	139	3.33333
10	4.033	128	3.06954
mean	3.9033	131.5	3.15348
stdev	0.152088	9.27661	0.222461
Measurements black Fenton
Elong. [%]	Strength [cN] (1)	Ten. [cN/tex] (1)	Strength [cN] (2)	Ten. [cN/tex] (2)		Elong. [%]	Strength [cN] (3)	Ten. [cN/tex] (3)		Elong. [%]	Strength [cN] (4)	Ten. [cN/tex] (4)	Strength [cN] (5)	Ten. [cN/tex] (5)	Strength [cN] (6)	Ten. [cN/tex] (6)	Strength [cN] (7)	Ten. [cN/tex] (7)	Strength [cN] (8)	Ten. [cN/tex] (8)		Elong. [%]	Strength [cN] (9)	Ten. [cN/tex] (9)	Strength [cN] (10)	Ten. [cN/tex] (10)
0	21	0	21	0		0	21	0		0	21	0	21	0	21	0	21	0	21	0		0	21	0	21	0
0.051	22	1	21	0		0.051	20	0		0.044	22	1	22	1	23	1	22	1	21	0		0.048	21	0	22	1
0.102	23	1	22	1		0.102	23	1		0.088	22	1	22	1	23	1	22	1	22	1		0.096	21	0	23	1
0.152	24	1	23	1		0.153	23	1		0.133	22	1	22	1	23	1	22	1	22	1		0.144	22	1	24	1
0.203	25	1	25	1		0.203	23	1		0.177	24	1	22	1	25	1	24	1	23	1		0.192	23	1	25	1
0.254	25	1	24	1		0.254	25	1		0.221	25	1	25	1	25	1	25	1	22	1		0.24	24	1	25	1
0.305	27	1	25	1		0.305	25	1		0.265	25	1	24	1	25	1	25	1	23	1		0.288	25	1	25	1
0.356	27	1	25	1		0.356	26	1		0.31	26	1	25	1	25	1	25	1	24	1		0.336	25	1	26	1
0.406	28	1	25	1		0.407	27	1		0.354	27	1	25	1	26	1	25	1	25	1		0.384	26	1	27	1
0.457	30	1	26	1		0.458	28	1		0.398	27	1	27	1	26	1	25	1	26	1		0.432	27	1	28	1
0.508	31	1	27	1		0.509	28	1		0.442	28	1	26	1	27	1	27	1	26	1		0.48	28	1	29	1
0.559	32	1	28	1		0.56	30	1		0.487	29	1	28	1	28	1	28	1	27	1		0.528	29	1	30	1
0.61	34	1	28	1		0.61	31	1		0.531	30	1	29	1	29	1	28	1	27	1		0.576	30	1	30	1
0.66	35	1	30	1		0.661	30	1		0.575	32	1	30	1	30	1	30	1	28	1		0.624	31	1	33	1
0.711	36	1	31	1		0.712	33	1		0.619	33	1	30	1	31	1	31	1	29	1		0.672	33	1	33	1
0.762	38	1	32	1		0.763	35	1		0.664	33	1	31	1	31	1	32	1	31	1		0.72	33	1	34	1
0.813	39	1	33	1		0.814	35	1		0.708	36	1	33	1	34	1	33	1	32	1		0.768	35	1	35	1
0.864	40	1	35	1		0.865	36	1		0.752	36	1	33	1	34	1	34	1	32	1		0.816	36	1	36	1
0.914	42	1	35	1		0.916	38	1		0.796	38	1	35	1	35	1	34	1	33	1		0.864	37	1	37	1
0.965	43	1	36	1		0.967	39	1		0.84	39	1	35	1	36	1	35	1	34	1		0.912	39	1	38	1
1.016	44	1	37	1		1.017	40	1		0.885	40	1	36	1	37	1	36	1	35	1		0.96	40	1	40	1
1.067	46	1	38	1		1.068	41	1		0.929	41	1	38	1	38	1	37	1	37	1		1.008	41	1	41	1
1.118	47	1	39	1		1.119	43	1		0.973	42	1	38	1	39	1	39	1	37	1		1.056	42	1	41	1
1.168	49	1	40	1		1.17	44	1		1.017	44	1	39	1	41	1	40	1	39	1		1.104	44	1	43	1
1.219	49	1	42	1		1.221	46	1		1.062	45	1	40	1	42	1	40	1	40	1		1.152	45	1	44	1
1.27	52	1	43	1		1.272	47	1		1.106	46	1	41	1	43	1	43	1	40	1		1.2	46	1	45	1
1.321	53	1	45	1		1.323	47	1		1.15	48	1	42	1	44	1	43	1	42	1		1.248	48	1	47	1
1.371	54	1	45	1		1.374	51	1		1.194	49	1	44	1	45	1	44	1	43	1		1.296	49	1	48	1
1.422	57	1	46	1		1.424	51	1		1.239	51	1	44	1	46	1	46	1	45	1		1.344	50	1	49	1
1.473	57	1	48	1		1.475	52	1		1.283	52	1	46	1	48	1	47	1	46	1		1.392	52	1	50	1
1.524	60	1	49	1		1.526	54	1		1.327	53	1	46	1	49	1	48	1	47	1		1.44	53	1	52	1
1.575	61	1	50	1		1.577	55	1		1.371	55	1	48	1	49	1	49	1	49	1		1.488	54	1	53	1
1.625	63	2	51	1		1.628	56	1		1.416	58	1	49	1	52	1	50	1	49	1		1.536	56	1	54	1
1.676	64	2	53	1		1.679	58	1		1.46	57	1	50	1	53	1	51	1	50	1		1.585	58	1	56	1
1.727	66	2	54	1		1.73	60	1		1.504	59	1	51	1	55	1	53	1	52	1		1.633	59	1	57	1
1.778	68	2	56	1		1.781	61	1		1.548	61	1	51	1	55	1	54	1	53	1		1.681	61	1	58	1
1.829	69	2	57	1		1.831	62	1		1.592	63	2	52	1	57	1	55	1	55	1		1.729	62	1	59	1
1.879	71	2	58	1		1.882	65	2		1.637	64	2	54	1	58	1	56	1	57	1		1.777	64	2	60	1
1.93	73	2	60	1		1.933	66	2		1.681	66	2	54	1	60	1	58	1	57	1		1.825	66	2	62	1
1.981	75	2	60	1		1.984	67	2		1.725	67	2	56	1	61	1	59	1	58	1		1.873	67	2	64	2
2.032	75	2	62	1		2.035	70	2		1.769	68	2	57	1	62	1	59	1	61	1		1.921	69	2	65	2
2.083	77	2	64	2		2.086	70	2		1.814	70	2	58	1	64	2	62	1	61	1		1.969	70	2	66	2
2.133	77	2	65	2		2.137	71	2		1.858	71	2	60	1	65	2	63	2	62	1		2.017	72	2	68	2
2.184	80	2	67	2		2.188	74	2		1.902	72	2	61	1	67	2	64	2	65	2		2.065	73	2	68	2
2.235	81	2	68	2		2.238	75	2		1.946	74	2	62	1	69	2	67	2	66	2		2.113	75	2	69	2
2.286	83	2	70	2		2.289	76	2		1.991	76	2	64	2	70	2	67	2	67	2		2.161	76	2	70	2
2.337	81	2	71	2		2.34	78	2		2.035	77	2	66	2	72	2	70	2	69	2		2.209	77	2	72	2
2.387	81	2	73	2		2.391	79	2		2.079	78	2	67	2	73	2	69	2	70	2		2.257	78	2	73	2
2.438	85	2	74	2		2.442	81	2		2.123	80	2	68	2	75	2	72	2	72	2		2.305	81	2	74	2
2.489	87	2	76	2		2.493	81	2		2.168	81	2	70	2	76	2	73	2	74	2		2.353	82	2	76	2
2.54	87	2	76	2		2.544	84	2		2.212	84	2	71	2	76	2	75	2	74	2		2.401	84	2	76	2
2.591	87	2	77	2		2.595	87	2		2.256	85	2	71	2	78	2	76	2	76	2		2.449	86	2	79	2
2.641	90	2	79	2		2.645	86	2		2.3	86	2	75	2	80	2	76	2	77	2		2.497	87	2	80	2
2.692	93	2	80	2		2.696	89	2		2.344	88	2	75	2	82	2	78	2	79	2		2.545	88	2	81	2
2.743	95	2	82	2		2.747	90	2		2.389	90	2	76	2	83	2	80	2	79	2		2.593	91	2	84	2
2.794	97	2	84	2		2.798	93	2		2.433	92	2	76	2	85	2	80	2	81	2		2.641	92	2	83	2
2.845	99	2	85	2		2.849	94	2		2.477	93	2	77	2	86	2	82	2	83	2		2.689	94	2	85	2
2.895	100	2	87	2		2.9	96	2		2.521	95	2	78	2	87	2	83	2	85	2		2.737	97	2	88	2
2.946	102	2	89	2		2.951	98	2		2.566	97	2	80	2	89	2	84	2	86	2		2.785	99	2	88	2
2.997	104	2	89	2		3.002	100	2		2.61	98	2	81	2	91	2	87	2	88	2		2.833	99	2	91	2
3.048	106	3	91	2		3.052	102	2		2.654	100	2	82	2	92	2	88	2	89	2		2.881	102	2	92	2
3.099	107	3	93	2		3.103	103	2		2.698	102	2	85	2	94	2	89	2	91	2		2.929	103	2	94	2
3.149	109	3	94	2		3.154	105	3		2.743	104	2	86	2	97	2	91	2	94	2		2.977	105	3	96	2
3.2	111	3	97	2		3.205	107	3		2.787	105	3	87	2	98	2	92	2	95	2		3.025	106	3	98	2
3.251	112	3	98	2		3.256	109	3		2.831	107	3	89	2	99	2	94	2	97	2		3.073	108	3	98	2
3.302	114	3	100	2		3.307	110	3		2.875	108	3	90	2	103	2	96	2	99	2		3.121	109	3	101	2
3.353	116	3	101	2		3.358	112	3		2.919	110	3	91	2	103	2	98	2	101	2		3.169	108	3	102	2
3.403	117	3	103	2		3.409	114	3		2.964	112	3	93	2	105	3	99	2	102	2		3.217	109	3	104	2
3.454	119	3	104	2		3.459	115	3		3.008	113	3	95	2	105	3	101	2	104	2		3.265	111	3	104	2
3.505	121	3	106	3		3.51	117	3		3.052	114	3	96	2	107	3	102	2	106	3		3.313	113	3	107	3
3.556	122	3	108	3		3.561	118	3		3.096	116	3	98	2	108	3	104	2	106	3		3.361	116	3	109	3
3.607	122	3	109	3		3.612	121	3		3.141	117	3	100	2	109	3	106	3	109	3		3.409	117	3	108	3
3.657	126	3	111	3		3.663	122	3		3.185	120	3	101	2	112	3	107	3	110	3		3.457	119	3	113	3
3.708	126	3	97	2		3.714	124	3		3.229	121	3	102	2	113	3	109	3	112	3		3.505	122	3	112	3
3.759	127	3	14	0		3.765	125	3		3.273	122	3	104	2	115	3	110	3	114	3		3.553	123	3	114	3
3.81	58	1	4	0		3.815	127	3		3.318	124	3	107	3	117	3	111	3	116	3		3.601	125	3	116	3
3.86	7	0	4	0		3.866	128	3		3.362	124	3	106	3	119	3	114	3	117	3		3.649	127	3	117	3
3.911	4	0	4	0		3.917	109	3		3.406	125	3	109	3	120	3	115	3	119	3		3.697	128	3	119	3
3.962	5	0	4	0		3.968	19	0		3.45	126	3	110	3	122	3	116	3	120	3		3.745	130	3	121	3
4.013	4	0	4	0		4.019	5	0		3.495	127	3	112	3	123	3	118	3	122	3		3.793	131	3	123	3
4.064	4	0	3	0		4.07	4	0		3.539	129	3	114	3	125	3	119	3	124	3		3.841	132	3	123	3
4.114	4	0	5	0		4.121	4	0		3.583	131	3	115	3	127	3	122	3	125	3		3.889	134	3	125	3
4.165	5	0	4	0		4.172	4	0		3.627	132	3	117	3	128	3	123	3	127	3		3.937	136	3	127	3
4.216	4	0	3	0		4.222	4	0		3.671	134	3	119	3	130	3	125	3	127	3		3.985	137	3	128	3
4.267	4	0	5	0		4.273	4	0		3.716	135	3	120	3	132	3	126	3	129	3		4.033	139	3	128	3
4.318	4	0	4	0		4.324	4	0		3.76	137	3	122	3	133	3	127	3	131	3		4.081	113	3	41	1
4.368	4	0	4	0		4.375	5	0		3.804	91	2	123	3	135	3	129	3	133	3		4.129	19	0	4	0
4.419	4	0	4	0		4.426	4	0		3.848	9	0	124	3	136	3	130	3	135	3		4.177	4	0	4	0
4.47	4	0	5	0		4.477	5	0		3.893	5	0	127	3	138	3	131	3	136	3		4.225	4	0	4	0
4.521	4	0	4	0		4.528	4	0		3.937	4	0	103	2	139	3	134	3	84	2		4.273	4	0	3	0
4.572	4	0	4	0		4.579	5	0		3.981	5	0	6	0	140	3	135	3	8	0		4.321	3	0	4	0
4.622	4	0	4	0		4.629	4	0		4.025	4	0	5	0	113	3	136	3	3	0		4.369	4	0	4	0
4.673	4	0	4	0		4.68	4	0		4.07	4	0	4	0	6	0	139	3	4	0		4.417	3	0	4	0
4.724	5	0	5	0		4.731	4	0		4.114	5	0	4	0	4	0	139	3	5	0		4.465	4	0	4	0
4.775	4	0	5	0		4.782	4	0		4.158	5	0	5	0	5	0	142	3	4	0		4.513	4	0	5	0
4.826	3	0	3	0		4.833	5	0		4.202	4	0	4	0	3	0	101	2	4	0		4.561	4	0	4	0
4.876	4	0	5	0		4.884	4	0		4.247	4	0	4	0	4	0	6	0	4	0		4.609	4	0	4	0
4.927	4	0	4	0		4.935	5	0		4.291	5	0	4	0	5	0	4	0	5	0		4.657	4	0	4	0
4.978	4	0	4	0		4.986	4	0		4.335	1	0	4	0	3	0	4	0	5	0		4.706	4	0	4	0
5.029	5	0	4	0		5.036	4	0		4.379	6	0	4	0	4	0	4	0	4	0		4.754	4	0	4	0
5.08	4	0	4	0		5.087	5	0		4.423	3	0	4	0	4	0	4	0	5	0		4.802	4	0	4	0
5.13	3	0	4	0		5.138	4	0		4.468	6	0	5	0	4	0	4	0	4	0		4.85	4	0	4	0
5.181	5	0	3	0		5.189	4	0		4.512	6	0	4	0	4	0	4	0	4	0		4.898	4	0	3	0
5.232	4	0	5	0		5.24	4	0		4.556	3	0	5	0	4	0	4	0	4	0		4.946	4	0	5	0
5.283	4	0	4	0		5.291	5	0		4.6	5	0	4	0	4	0	4	0	4	0		4.994	4	0	4	0
5.334	3	0	5	0		5.342	4	0		4.645	3	0	4	0	4	0	4	0	4	0		5.042	4	0	4	0
5.384	4	0	4	0		5.393	4	0		4.689	5	0	4	0	5	0	4	0	4	0		5.09	5	0	4	0
5.435	4	0	4	0		5.443	4	0		4.733	4	0	4	0	4	0	4	0	4	0		5.138	4	0	4	0
5.486	4	0	3	0		5.494	5	0		4.777	5	0	4	0	4	0	4	0	5	0		5.186	4	0	4	0
5.537	5	0	4	0						4.822	4	0	5	0	4	0	4	0	4	0		5.234	4	0	5	0
5.588	4	0	4	0						4.866	4	0	5	0	4	0	4	0	4	0		5.282	4	0	4	0
5.638	5	0	4	0						4.91	4	0	4	0	4	0	3	0	4	0		5.33	5	0	3	0
5.689	4	0	4	0						4.954	0	0	5	0	4	0	4	0	4	0		5.378	4	0	5	0
5.74	3	0	3	0						4.999	0	0	5	0	4	0	4	0	4	0		5.426	4	0	4	0
5.791	4	0	5	0						5.043	0	0	4	0	4	0	4	0	4	0		5.474	4	0	4	0
5.842	4	0	4	0						5.087	0	0	4	0	5	0	4	0	4	0		5.522	4	0	4	0
5.892	4	0	5	0						5.131	0	0	4	0	3	0	4	0	4	0		5.57	5	0	4	0
5.943	4	0	4	0						5.175	0	0	4	0	4	0	5	0	3	0		5.618	4	0	4	0
5.994	5	0	5	0						5.22	0	0	4	0	4	0	4	0	4	0		5.666	5	0	4	0
6.045	4	0	4	0						5.264	0	0	4	0	4	0	4	0	4	0		5.714	5	0	4	0
6.095	4	0	4	0						5.308	0	0	4	0	4	0	3	0	4	0		5.762	4	0	4	0
6.146	5	0	4	0						5.352	0	0	5	0	4	0	4	0	4	0		5.81	4	0	4	0
6.197	4	0	4	0						5.397	0	0	4	0	4	0	4	0	3	0		5.858	5	0	3	0
6.248	4	0	4	0						5.441	0	0	5	0	4	0	5	0	4	0		5.906	4	0	5	0
6.299	4	0	0	0						5.485	0	0	4	0	4	0	4	0	4	0		5.954	4	0	4	0
6.349	4	0	0	0						5.529	0	0	4	0	5	0	4	0	4	0		6.002	4	0	4	0
6.4	4	0	0	0						5.574	0	0	4	0	4	0	4	0	5	0		6.05	4	0	3	0
6.451	5	0	0	0						5.618	0	0	4	0	4	0	4	0	5	0		6.098	4	0	4	0
6.502	5	0	0	0						5.662	0	0	0	0	4	0	5	0	5	0		6.146	4	0	4	0
6.553	4	0	0	0						5.706	0	0	0	0	4	0	3	0	4	0		6.194	5	0	4	0
6.603	4	0	0	0						5.751	0	0	0	0	4	0	5	0	5	0		6.242	3	0	4	0
6.654	5	0	0	0						5.795	0	0	0	0	5	0	3	0	4	0		6.29	4	0	4	0
6.705	4	0	0	0						5.839	0	0	0	0	4	0	4	0	4	0		6.338	4	0	4	0
6.756	4	0	0	0						5.883	0	0	0	0	4	0	4	0	4	0		6.386	4	0	4	0
6.807	4	0	0	0						5.927	0	0	0	0	4	0	4	0	4	0		6.434	4	0	4	0
6.857	4	0	0	0						5.972	0	0	0	0	5	0	4	0	4	0		6.482	4	0	4	0
6.908	4	0	0	0						6.016	0	0	0	0	3	0	4	0	4	0		6.53	4	0	4	0
6.959	4	0	0	0						6.06	0	0	0	0	5	0	4	0	4	0		6.578	4	0	3	0
7.01	4	0	0	0						6.104	0	0	0	0	4	0	4	0	4	0		6.626	4	0	4	0
7.061	4	0	0	0						6.149	0	0	0	0	4	0	4	0	5	0		6.674	4	0	4	0
7.111	5	0	0	0						6.193	0	0	0	0	4	0	4	0	5	0		6.722	4	0	0	0
7.162	4	0	0	0						6.237	0	0	0	0	4	0	3	0	4	0
7.213	4	0	0	0						6.281	0	0	0	0	4	0	4	0	4	0
7.264	4	0	0	0						6.326	0	0	0	0	3	0	4	0	3	0
7.315	4	0	0	0						6.37	0	0	0	0	4	0	4	0	5	0
7.365	4	0	0	0						6.414	0	0	0	0	4	0	4	0	4	0
7.416	4	0	0	0						6.458	0	0	0	0	4	0	5	0	5	0
7.467	3	0	0	0						6.503	0	0	0	0	4	0	5	0	4	0
7.518	4	0	0	0						6.547	0	0	0	0	5	0	4	0	5	0
7.569	4	0	0	0						6.591	0	0	0	0	4	0	4	0	4	0
7.619	5	0	0	0						6.635	0	0	0	0	4	0	4	0	3	0
7.67	3	0	0	0						6.679	0	0	0	0	4	0	4	0	4	0
7.721	4	0	0	0						6.724	0	0	0	0	5	0	3	0	4	0
7.772	4	0	0	0						6.768	0	0	0	0	4	0	4	0	3	0
7.823	4	0	0	0						6.812	0	0	0	0	4	0	5	0	4	0
7.873	4	0	0	0						6.856	0	0	0	0	4	0	4	0	3	0
7.924	4	0	0	0						6.901	0	0	0	0	4	0	5	0	4	0
7.975	5	0	0	0						6.945	0	0	0	0	0	0	4	0	4	0
8.026	4	0	0	0						6.989	0	0	0	0	0	0	4	0	5	0
										7.033	0	0	0	0	0	0	4	0	5	0
										7.078	0	0	0	0	0	0	4	0	4	0
										7.122	0	0	0	0	0	0	5	0	5	0
										7.166	0	0	0	0	0	0	3	0	4	0
										7.21	0	0	0	0	0	0	5	0	4	0
										7.254	0	0	0	0	0	0	4	0	4	0
										7.299	0	0	0	0	0	0	4	0	4	0
										7.343	0	0	0	0	0	0	4	0	4	0
										7.387	0	0	0	0	0	0	5	0	4	0
										7.431	0	0	0	0	0	0	4	0	4	0
										7.476	0	0	0	0	0	0	4	0	0	0
										7.52	0	0	0	0	0	0	4	0	0	0
										7.564	0	0	0	0	0	0	3	0	0	0
										7.608	0	0	0	0	0	0	4	0	0	0
										7.653	0	0	0	0	0	0	4	0	0	0

## Sheet: blue dyed
Summary blue dyed
	max elongation (%)	Max force (cN)	tenacity (cN/Tex)
1	8.766	355	8.51319
2	12.602	397	9.52038
3	8.816	406	9.73621
4	9.563	400	9.59233
5	8.916	376	9.01679
6	11.456	388	9.30456
7	10.809	397	9.52038
8	8.218	394	9.44844
9	10.809	372	8.92086
10	11.157	388	9.30456
mean	10.1112	387.3	9.28777
stdev	1.44839	15.4564	0.370657
measurements blye dyed
Elong. [%]	Strength [cN] (1)	Ten. [cN/tex] (1)	Strength [cN] (2)	Ten. [cN/tex] (2)	Strength [cN] (3)	Ten. [cN/tex] (3)	Strength [cN] (4)	Ten. [cN/tex] (4)	Strength [cN] (5)	Ten. [cN/tex] (5)	Strength [cN] (6)	Ten. [cN/tex] (6)	Strength [cN] (7)	Ten. [cN/tex] (7)	Strength [cN] (8)	Ten. [cN/tex] (8)	Strength [cN] (9)	Ten. [cN/tex] (9)	Strength [cN] (10)	Ten. [cN/tex] (10)
0	22	1	21	0	22	1	21	0	21	0	21	0	21	0	21	0	21	0	21	0
0.05	23	1	20	0	22	1	21	0	21	0	22	1	21	0	21	0	21	0	22	1
0.1	23	1	22	1	22	1	22	1	21	0	21	0	23	1	22	1	21	0	22	1
0.149	23	1	22	1	24	1	23	1	22	1	23	1	23	1	23	1	23	1	22	1
0.199	25	1	22	1	25	1	23	1	23	1	24	1	25	1	24	1	23	1	24	1
0.249	25	1	24	1	25	1	24	1	24	1	23	1	25	1	24	1	23	1	24	1
0.299	25	1	23	1	25	1	25	1	25	1	25	1	25	1	24	1	25	1	25	1
0.349	26	1	25	1	27	1	25	1	24	1	25	1	25	1	26	1	24	1	25	1
0.398	28	1	25	1	27	1	25	1	25	1	25	1	26	1	26	1	25	1	25	1
0.448	28	1	25	1	28	1	26	1	25	1	25	1	26	1	27	1	25	1	25	1
0.498	29	1	25	1	30	1	26	1	27	1	26	1	27	1	28	1	26	1	26	1
0.548	30	1	26	1	31	1	27	1	28	1	27	1	28	1	29	1	28	1	27	1
0.598	31	1	27	1	33	1	28	1	27	1	27	1	29	1	30	1	27	1	28	1
0.648	32	1	28	1	34	1	29	1	29	1	28	1	30	1	32	1	29	1	28	1
0.697	33	1	28	1	35	1	29	1	30	1	28	1	32	1	33	1	29	1	28	1
0.747	34	1	29	1	36	1	32	1	31	1	29	1	32	1	34	1	29	1	31	1
0.797	35	1	30	1	38	1	32	1	32	1	30	1	33	1	37	1	30	1	31	1
0.847	37	1	30	1	39	1	33	1	34	1	31	1	34	1	37	1	31	1	32	1
0.897	37	1	32	1	39	1	34	1	33	1	32	1	35	1	37	1	32	1	34	1
0.946	38	1	32	1	41	1	34	1	33	1	34	1	36	1	41	1	34	1	35	1
0.996	40	1	34	1	42	1	36	1	35	1	34	1	37	1	41	1	34	1	35	1
1.046	41	1	35	1	43	1	36	1	36	1	34	1	38	1	42	1	35	1	37	1
1.096	42	1	35	1	45	1	38	1	36	1	36	1	40	1	44	1	36	1	37	1
1.146	44	1	36	1	47	1	38	1	38	1	36	1	40	1	44	1	36	1	38	1
1.195	45	1	37	1	48	1	40	1	38	1	37	1	42	1	46	1	38	1	39	1
1.245	46	1	38	1	48	1	40	1	41	1	38	1	42	1	48	1	38	1	40	1
1.295	48	1	38	1	51	1	42	1	41	1	39	1	43	1	49	1	39	1	40	1
1.345	48	1	39	1	51	1	43	1	43	1	40	1	44	1	50	1	40	1	42	1
1.395	50	1	40	1	50	1	44	1	43	1	41	1	46	1	52	1	42	1	43	1
1.444	51	1	41	1	53	1	45	1	45	1	42	1	47	1	53	1	42	1	43	1
1.494	52	1	42	1	54	1	47	1	45	1	42	1	48	1	55	1	44	1	45	1
1.544	54	1	43	1	57	1	47	1	47	1	44	1	50	1	56	1	44	1	46	1
1.594	56	1	45	1	58	1	49	1	49	1	45	1	50	1	58	1	46	1	46	1
1.644	56	1	46	1	59	1	50	1	49	1	44	1	52	1	60	1	46	1	49	1
1.694	58	1	46	1	61	1	52	1	50	1	46	1	53	1	60	1	47	1	49	1
1.743	59	1	47	1	62	1	53	1	50	1	47	1	56	1	64	2	49	1	51	1
1.793	60	1	48	1	66	2	54	1	52	1	49	1	55	1	65	2	50	1	52	1
1.843	63	2	48	1	66	2	55	1	54	1	50	1	57	1	66	2	51	1	53	1
1.893	65	2	50	1	68	2	56	1	55	1	51	1	59	1	69	2	52	1	54	1
1.943	66	2	51	1	70	2	58	1	56	1	51	1	60	1	70	2	53	1	56	1
1.992	68	2	52	1	72	2	59	1	58	1	54	1	62	1	72	2	54	1	57	1
2.042	69	2	53	1	72	2	60	1	59	1	53	1	64	2	73	2	55	1	58	1
2.092	71	2	54	1	72	2	62	1	61	1	55	1	64	2	75	2	56	1	59	1
2.142	72	2	55	1	73	2	63	2	62	1	56	1	66	2	76	2	58	1	61	1
2.192	74	2	56	1	76	2	65	2	64	2	58	1	68	2	77	2	59	1	61	1
2.241	74	2	57	1	78	2	67	2	65	2	59	1	69	2	80	2	60	1	64	2
2.291	76	2	58	1	79	2	67	2	66	2	59	1	70	2	81	2	60	1	65	2
2.341	76	2	59	1	81	2	69	2	67	2	61	1	73	2	83	2	62	1	66	2
2.391	78	2	61	1	83	2	70	2	67	2	62	1	74	2	85	2	64	2	68	2
2.441	79	2	62	1	86	2	72	2	69	2	64	2	76	2	87	2	65	2	69	2
2.49	81	2	62	1	86	2	73	2	70	2	65	2	76	2	88	2	67	2	70	2
2.54	82	2	65	2	89	2	75	2	71	2	67	2	78	2	91	2	67	2	72	2
2.59	84	2	66	2	91	2	76	2	73	2	68	2	78	2	93	2	68	2	73	2
2.64	87	2	66	2	92	2	77	2	74	2	70	2	81	2	94	2	69	2	72	2
2.69	88	2	69	2	95	2	79	2	76	2	70	2	82	2	96	2	70	2	70	2
2.739	90	2	70	2	96	2	80	2	77	2	72	2	84	2	99	2	71	2	72	2
2.789	91	2	71	2	100	2	82	2	78	2	73	2	85	2	100	2	72	2	75	2
2.839	94	2	72	2	100	2	84	2	81	2	75	2	87	2	103	2	74	2	76	2
2.889	95	2	74	2	103	2	85	2	82	2	76	2	89	2	105	3	76	2	78	2
2.939	97	2	75	2	105	3	87	2	83	2	76	2	91	2	106	3	76	2	80	2
2.989	100	2	76	2	106	3	88	2	85	2	78	2	92	2	108	3	77	2	82	2
3.038	101	2	77	2	109	3	91	2	87	2	80	2	94	2	112	3	79	2	83	2
3.088	103	2	78	2	111	3	91	2	88	2	81	2	96	2	112	3	81	2	84	2
3.138	105	3	80	2	113	3	95	2	89	2	82	2	98	2	115	3	82	2	87	2
3.188	106	3	82	2	115	3	96	2	92	2	84	2	99	2	117	3	84	2	87	2
3.238	108	3	83	2	117	3	97	2	93	2	85	2	101	2	120	3	84	2	89	2
3.287	111	3	84	2	120	3	100	2	94	2	87	2	103	2	122	3	86	2	91	2
3.337	112	3	86	2	121	3	101	2	97	2	88	2	104	2	124	3	87	2	91	2
3.387	115	3	87	2	124	3	103	2	99	2	90	2	107	3	127	3	88	2	94	2
3.437	117	3	88	2	126	3	103	2	101	2	92	2	108	3	128	3	90	2	96	2
3.487	118	3	90	2	128	3	107	3	103	2	92	2	110	3	130	3	92	2	98	2
3.536	121	3	92	2	130	3	107	3	105	3	94	2	112	3	133	3	94	2	98	2
3.586	122	3	94	2	132	3	110	3	105	3	97	2	113	3	135	3	96	2	100	2
3.636	125	3	94	2	134	3	112	3	108	3	98	2	116	3	136	3	97	2	102	2
3.686	126	3	97	2	137	3	113	3	110	3	100	2	117	3	140	3	99	2	98	2
3.736	128	3	98	2	139	3	115	3	112	3	101	2	119	3	141	3	101	2	93	2
3.785	130	3	99	2	142	3	117	3	115	3	103	2	121	3	144	3	101	2	97	2
3.835	133	3	101	2	144	3	118	3	116	3	104	2	122	3	147	4	104	2	101	2
3.885	134	3	102	2	146	4	121	3	118	3	106	3	124	3	149	4	106	3	104	2
3.935	137	3	104	2	148	4	122	3	120	3	108	3	126	3	151	4	107	3	107	3
3.985	139	3	105	3	151	4	123	3	122	3	109	3	127	3	153	4	109	3	109	3
4.035	140	3	107	3	153	4	127	3	125	3	110	3	129	3	156	4	110	3	112	3
4.084	143	3	108	3	155	4	127	3	125	3	112	3	131	3	159	4	112	3	113	3
4.134	144	3	110	3	157	4	129	3	128	3	113	3	130	3	162	4	113	3	114	3
4.184	147	4	111	3	161	4	132	3	129	3	115	3	131	3	164	4	115	3	117	3
4.234	134	3	111	3	163	4	133	3	131	3	117	3	132	3	166	4	117	3	118	3
4.284	129	3	113	3	164	4	135	3	134	3	118	3	135	3	169	4	117	3	120	3
4.333	139	3	115	3	168	4	137	3	135	3	120	3	136	3	172	4	120	3	121	3
4.383	144	3	116	3	169	4	140	3	138	3	123	3	140	3	174	4	121	3	123	3
4.433	149	4	118	3	170	4	140	3	140	3	124	3	142	3	177	4	123	3	124	3
4.483	152	4	120	3	174	4	144	3	142	3	126	3	143	3	178	4	125	3	126	3
4.533	156	4	122	3	174	4	145	3	143	3	127	3	146	4	182	4	127	3	127	3
4.582	157	4	123	3	178	4	147	4	147	4	129	3	147	4	183	4	127	3	129	3
4.632	161	4	125	3	179	4	150	4	148	4	130	3	151	4	187	4	130	3	130	3
4.682	163	4	127	3	181	4	151	4	150	4	132	3	152	4	189	5	131	3	132	3
4.732	165	4	127	3	183	4	153	4	153	4	134	3	153	4	192	5	133	3	133	3
4.782	167	4	130	3	184	4	157	4	155	4	135	3	157	4	195	5	135	3	134	3
4.831	169	4	130	3	172	4	158	4	157	4	137	3	157	4	198	5	137	3	136	3
4.881	172	4	132	3	177	4	160	4	160	4	139	3	157	4	200	5	139	3	137	3
4.931	173	4	134	3	182	4	163	4	163	4	141	3	147	4	203	5	141	3	137	3
4.981	174	4	136	3	188	5	165	4	165	4	144	3	148	4	206	5	143	3	106	3
5.031	176	4	137	3	193	5	167	4	167	4	145	3	155	4	209	5	144	3	97	2
5.081	177	4	139	3	196	5	168	4	169	4	147	4	160	4	211	5	146	4	94	2
5.13	166	4	140	3	200	5	172	4	172	4	148	4	164	4	215	5	148	4	94	2
5.18	136	3	142	3	202	5	173	4	173	4	151	4	168	4	217	5	149	4	104	2
5.23	134	3	144	3	205	5	177	4	177	4	153	4	171	4	220	5	150	4	110	3
5.28	138	3	145	3	208	5	178	4	178	4	155	4	173	4	223	5	154	4	115	3
5.33	147	4	147	4	210	5	179	4	180	4	157	4	175	4	226	5	155	4	124	3
5.379	157	4	147	4	212	5	180	4	184	4	158	4	177	4	228	5	156	4	128	3
5.429	165	4	151	4	216	5	184	4	185	4	161	4	178	4	231	6	159	4	133	3
5.479	173	4	152	4	218	5	186	4	188	5	162	4	180	4	234	6	161	4	139	3
5.529	178	4	154	4	220	5	187	4	189	5	165	4	183	4	236	6	163	4	142	3
5.579	182	4	155	4	224	5	191	5	193	5	165	4	185	4	239	6	165	4	146	4
5.628	186	4	157	4	226	5	192	5	195	5	167	4	185	4	242	6	167	4	147	4
5.678	189	5	160	4	229	6	195	5	197	5	169	4	187	4	244	6	169	4	150	4
5.728	193	5	161	4	232	6	204	5	201	5	170	4	140	3	247	6	170	4	152	4
5.778	196	5	163	4	234	6	194	5	202	5	172	4	108	3	250	6	172	4	153	4
5.828	198	5	165	4	236	6	207	5	205	5	174	4	105	3	253	6	174	4	155	4
5.877	200	5	167	4	239	6	201	5	207	5	175	4	115	3	256	6	176	4	157	4
5.927	202	5	170	4	243	6	210	5	210	5	178	4	122	3	260	6	178	4	160	4
5.977	204	5	171	4	244	6	206	5	212	5	179	4	131	3	263	6	179	4	162	4
6.027	207	5	174	4	248	6	214	5	215	5	180	4	121	3	264	6	181	4	164	4
6.077	208	5	175	4	251	6	214	5	217	5	183	4	124	3	268	6	183	4	165	4
6.127	211	5	178	4	254	6	217	5	219	5	184	4	134	3	271	6	185	4	169	4
6.176	213	5	178	4	257	6	218	5	222	5	187	4	142	3	274	7	188	5	170	4
6.226	216	5	180	4	261	6	223	5	225	5	189	5	149	4	277	7	189	5	171	4
6.276	218	5	182	4	263	6	223	5	228	5	191	5	158	4	280	7	191	5	174	4
6.326	221	5	183	4	266	6	227	5	230	6	194	5	165	4	282	7	193	5	175	4
6.376	225	5	186	4	269	6	227	5	233	6	195	5	171	4	286	7	196	5	178	4
6.425	226	5	188	5	272	7	230	6	234	6	198	5	175	4	290	7	196	5	178	4
6.475	228	5	191	5	275	7	233	6	238	6	199	5	182	4	292	7	178	4	180	4
6.525	231	6	192	5	277	7	235	6	240	6	202	5	185	4	295	7	177	4	183	4
6.575	233	6	195	5	281	7	238	6	243	6	203	5	190	5	298	7	178	4	184	4
6.625	236	6	196	5	282	7	240	6	245	6	205	5	196	5	302	7	171	4	187	4
6.674	238	6	198	5	287	7	242	6	248	6	207	5	198	5	305	7	175	4	188	5
6.724	242	6	200	5	290	7	245	6	251	6	209	5	201	5	308	7	179	4	192	5
6.774	243	6	201	5	293	7	248	6	255	6	211	5	204	5	311	7	177	4	194	5
6.824	247	6	203	5	296	7	250	6	257	6	213	5	207	5	315	8	178	4	195	5
6.874	249	6	206	5	300	7	253	6	261	6	216	5	208	5	318	8	183	4	199	5
6.923	252	6	206	5	302	7	255	6	262	6	218	5	210	5	321	8	191	5	200	5
6.973	256	6	197	5	305	7	258	6	266	6	220	5	213	5	325	8	196	5	203	5
7.023	258	6	197	5	308	7	261	6	268	6	221	5	215	5	328	8	200	5	205	5
7.073	261	6	199	5	311	7	263	6	271	6	223	5	218	5	330	8	204	5	207	5
7.123	264	6	203	5	314	8	266	6	274	7	225	5	219	5	333	8	208	5	210	5
7.173	267	6	204	5	317	8	269	6	276	7	226	5	221	5	335	8	211	5	212	5
7.222	269	6	204	5	321	8	271	6	279	7	228	5	225	5	340	8	213	5	213	5
7.272	272	7	197	5	324	8	273	7	281	7	229	6	227	5	341	8	215	5	217	5
7.322	275	7	196	5	326	8	277	7	286	7	231	6	229	6	345	8	217	5	218	5
7.372	277	7	197	5	330	8	279	7	287	7	233	6	231	6	348	8	220	5	220	5
7.422	280	7	138	3	332	8	280	7	291	7	236	6	233	6	352	8	222	5	223	5
7.471	283	7	125	3	335	8	284	7	293	7	238	6	235	6	355	9	225	5	225	5
7.521	284	7	134	3	337	8	286	7	297	7	241	6	239	6	358	9	226	5	227	5
7.571	289	7	141	3	340	8	289	7	300	7	242	6	241	6	361	9	228	5	229	6
7.621	291	7	144	3	341	8	291	7	302	7	245	6	243	6	364	9	229	6	231	6
7.671	294	7	145	3	345	8	296	7	306	7	248	6	246	6	366	9	231	6	232	6
7.72	297	7	154	4	350	8	298	7	308	7	250	6	248	6	369	9	233	6	236	6
7.77	301	7	163	4	352	8	301	7	312	7	252	6	251	6	372	9	235	6	236	6
7.82	303	7	170	4	356	9	304	7	314	8	256	6	253	6	375	9	237	6	239	6
7.87	306	7	175	4	359	9	306	7	317	8	258	6	257	6	378	9	239	6	237	6
7.92	309	7	182	4	362	9	309	7	321	8	261	6	259	6	380	9	242	6	226	5
7.969	312	7	175	4	365	9	312	7	323	8	263	6	262	6	381	9	244	6	229	6
8.019	316	8	171	4	368	9	314	8	327	8	264	6	263	6	386	9	246	6	236	6
8.069	318	8	178	4	371	9	318	8	329	8	268	6	268	6	387	9	248	6	241	6
8.119	322	8	186	4	374	9	322	8	331	8	268	6	270	6	391	9	251	6	245	6
8.169	324	8	193	5	376	9	324	8	334	8	271	6	271	6	393	9	252	6	250	6
8.218	327	8	201	5	379	9	326	8	337	8	273	7	276	7	394	9	256	6	253	6
8.268	330	8	206	5	382	9	330	8	340	8	276	7	277	7	298	7	257	6	255	6
8.318	331	8	212	5	385	9	332	8	341	8	277	7	279	7	25	1	259	6	258	6
8.368	335	8	217	5	387	9	334	8	346	8	278	7	281	7	5	0	260	6	261	6
8.418	337	8	220	5	388	9	337	8	348	8	271	6	285	7	5	0	262	6	262	6
8.468	340	8	225	5	392	9	340	8	352	8	228	5	287	7	5	0	266	6	265	6
8.517	342	8	228	5	395	9	342	8	355	9	231	6	290	7	5	0	267	6	267	6
8.567	345	8	230	6	397	10	346	8	357	9	240	6	293	7	5	0	270	6	269	6
8.617	347	8	232	6	399	10	350	8	360	9	248	6	296	7	4	0	272	7	272	7
8.667	351	8	234	6	400	10	352	8	363	9	256	6	297	7	5	0	275	7	274	7
8.717	353	8	236	6	402	10	355	9	366	9	266	6	301	7	4	0	277	7	276	7
8.766	355	9	239	6	403	10	359	9	369	9	272	7	303	7	4	0	279	7	277	7
8.816	302	7	240	6	406	10	360	9	372	9	277	7	305	7	4	0	281	7	279	7
8.866	48	1	243	6	184	4	364	9	374	9	280	7	308	7	4	0	283	7	276	7
8.916	5	0	245	6	9	0	367	9	376	9	284	7	308	7	5	0	287	7	273	7
8.966	3	0	246	6	4	0	368	9	183	4	287	7	307	7	4	0	289	7	279	7
9.015	4	0	248	6	4	0	372	9	14	0	290	7	306	7	5	0	291	7	282	7
9.065	4	0	251	6	4	0	375	9	4	0	292	7	307	7	4	0	294	7	286	7
9.115	4	0	254	6	5	0	377	9	5	0	294	7	311	7	4	0	296	7	288	7
9.165	4	0	255	6	5	0	380	9	5	0	296	7	313	8	5	0	297	7	293	7
9.215	3	0	259	6	4	0	384	9	4	0	299	7	316	8	4	0	301	7	294	7
9.264	4	0	260	6	5	0	385	9	5	0	301	7	317	8	4	0	303	7	297	7
9.314	4	0	262	6	4	0	387	9	5	0	304	7	321	8	5	0	305	7	300	7
9.364	4	0	264	6	4	0	391	9	4	0	306	7	326	8	4	0	307	7	302	7
9.414	5	0	267	6	4	0	392	9	5	0	309	7	329	8	4	0	311	7	305	7
9.464	4	0	269	6	4	0	395	9	4	0	312	7	332	8	4	0	312	7	307	7
9.514	5	0	271	6	4	0	398	10	5	0	314	8	334	8	5	0	315	8	310	7
9.563	4	0	274	7	4	0	400	10	4	0	316	8	338	8	4	0	317	8	311	7
9.613	4	0	276	7	5	0	189	5	5	0	319	8	341	8	5	0	320	8	314	8
9.663	4	0	278	7	4	0	6	0	5	0	321	8	343	8	4	0	323	8	316	8
9.713	4	0	279	7	4	0	5	0	4	0	323	8	345	8	4	0	324	8	318	8
9.763	4	0	281	7	4	0	4	0	5	0	325	8	348	8	4	0	326	8	322	8
9.812	4	0	283	7	4	0	4	0	5	0	327	8	350	8	4	0	329	8	324	8
9.862	4	0	286	7	4	0	5	0	4	0	330	8	353	8	5	0	331	8	326	8
9.912	4	0	288	7	5	0	4	0	5	0	331	8	355	9	4	0	333	8	328	8
9.962	4	0	290	7	4	0	5	0	5	0	333	8	357	9	6	0	334	8	331	8
10.012	4	0	292	7	5	0	4	0	4	0	336	8	360	9	4	0	338	8	332	8
10.061	4	0	295	7	4	0	5	0	5	0	337	8	363	9	4	0	339	8	335	8
10.111	4	0	296	7	5	0	5	0	4	0	340	8	365	9	5	0	342	8	338	8
10.161	4	0	299	7	0	0	5	0	4	0	341	8	368	9	4	0	344	8	340	8
10.211	4	0	300	7	0	0	5	0	4	0	344	8	371	9	5	0	346	8	344	8
10.261	4	0	302	7	0	0	4	0	4	0	346	8	373	9	4	0	348	8	346	8
10.31	4	0	305	7	0	0	5	0	4	0	348	8	375	9	4	0	351	8	350	8
10.36	4	0	306	7	0	0	4	0	4	0	349	8	377	9	4	0	353	8	350	8
10.41	4	0	309	7	0	0	4	0	4	0	352	8	379	9	5	0	355	9	354	8
10.46	4	0	311	7	0	0	4	0	4	0	354	8	380	9	5	0	358	9	356	9
10.51	4	0	313	8	0	0	4	0	5	0	354	8	384	9	4	0	360	9	358	9
10.56	4	0	315	8	0	0	4	0	5	0	357	9	385	9	5	0	361	9	361	9
10.609	4	0	317	8	0	0	4	0	4	0	359	9	387	9	5	0	364	9	364	9
10.659	4	0	319	8	0	0	4	0	4	0	360	9	390	9	4	0	366	9	366	9
10.709	4	0	321	8	0	0	4	0	3	0	363	9	392	9	5	0	368	9	368	9
10.759	4	0	322	8	0	0	4	0	4	0	364	9	393	9	4	0	370	9	370	9
10.809	4	0	324	8	0	0	4	0	4	0	367	9	397	10	4	0	372	9	373	9
10.858	4	0	326	8	0	0	4	0	4	0	369	9	304	7	4	0	287	7	375	9
10.908	4	0	328	8	0	0	4	0	5	0	370	9	38	1	5	0	10	0	378	9
10.958	0	0	330	8	0	0	5	0	4	0	372	9	5	0	4	0	4	0	380	9
11.008	0	0	331	8	0	0	4	0	4	0	373	9	5	0	5	0	5	0	381	9
11.058	0	0	333	8	0	0	4	0	4	0	371	9	5	0	4	0	4	0	384	9
11.107	0	0	335	8	0	0	5	0	4	0	362	9	5	0	4	0	4	0	385	9
11.157	0	0	338	8	0	0	5	0	4	0	363	9	5	0	5	0	4	0	388	9
11.207	0	0	339	8	0	0	4	0	4	0	368	9	4	0	0	0	4	0	268	6
11.257	0	0	342	8	0	0	5	0	4	0	374	9	4	0	0	0	4	0	26	1
11.307	0	0	344	8	0	0	4	0	4	0	379	9	4	0	0	0	4	0	4	0
11.356	0	0	346	8	0	0	4	0	4	0	382	9	4	0	0	0	5	0	5	0
11.406	0	0	349	8	0	0	4	0	5	0	386	9	4	0	0	0	4	0	4	0
11.456	0	0	352	8	0	0	4	0	5	0	388	9	4	0	0	0	5	0	5	0
11.506	0	0	354	8	0	0	4	0	4	0	341	8	4	0	0	0	5	0	5	0
11.556	0	0	357	9	0	0	4	0	4	0	59	1	5	0	0	0	4	0	5	0
11.606	0	0	358	9	0	0	4	0	4	0	5	0	5	0	0	0	5	0	4	0
11.655	0	0	361	9	0	0	4	0	4	0	4	0	4	0	0	0	4	0	5	0
11.705	0	0	363	9	0	0	4	0	4	0	5	0	5	0	0	0	5	0	4	0
11.755	0	0	365	9	0	0	4	0	4	0	4	0	4	0	0	0	4	0	4	0
11.805	0	0	367	9	0	0	5	0	4	0	4	0	5	0	0	0	4	0	5	0
11.855	0	0	369	9	0	0	4	0	4	0	4	0	5	0	0	0	4	0	5	0
11.904	0	0	371	9	0	0	4	0	5	0	5	0	4	0	0	0	4	0	4	0
11.954	0	0	373	9	0	0	4	0	4	0	4	0	4	0	0	0	4	0	5	0
12.004	0	0	375	9	0	0	4	0	4	0	6	0	5	0	0	0	4	0	5	0
12.054	0	0	377	9	0	0	4	0	5	0	5	0	4	0	0	0	4	0	4	0
12.104	0	0	379	9	0	0	4	0	5	0	4	0	4	0	0	0	4	0	4	0
12.153	0	0	381	9	0	0	4	0	4	0	5	0	5	0	0	0	4	0	5	0
12.203	0	0	383	9	0	0	4	0	5	0	5	0	4	0	0	0	5	0	4	0
12.253	0	0	385	9	0	0	4	0	4	0	5	0	4	0	0	0	4	0	4	0
12.303	0	0	387	9	0	0	4	0	4	0	4	0	5	0	0	0	4	0	5	0
12.353	0	0	389	9	0	0	5	0	5	0	5	0	4	0	0	0	4	0	4	0
12.402	0	0	391	9	0	0	4	0	4	0	5	0	4	0	0	0	4	0	5	0
12.452	0	0	392	9	0	0	5	0	5	0	4	0	4	0	0	0	5	0	5	0
12.502	0	0	394	9	0	0	4	0	4	0	5	0	5	0	0	0	4	0	4	0
12.552	0	0	395	9	0	0	5	0	5	0	4	0	4	0	0	0	5	0	5	0
12.602	0	0	397	10	0	0	4	0	4	0	4	0	5	0	0	0	4	0	5	0
12.652	0	0	274	7	0	0	5	0	4	0	5	0	4	0	0	0	4	0	5	0
12.701	0	0	26	1	0	0	4	0	5	0	5	0	5	0	0	0	4	0	4	0
12.751	0	0	4	0	0	0	4	0	4	0	5	0	5	0	0	0	4	0	5	0
12.801	0	0	4	0	0	0	5	0	5	0	4	0	4	0	0	0	5	0	4	0
12.851	0	0	4	0	0	0	4	0	5	0	5	0	4	0	0	0	5	0	4	0
12.901	0	0	4	0	0	0	5	0	4	0	5	0	5	0	0	0	5	0	5	0
12.95	0	0	4	0	0	0	4	0	5	0	5	0	5	0	0	0	4	0	4	0
13	0	0	4	0	0	0	4	0	4	0	4	0	4	0	0	0	4	0	4	0
13.05	0	0	4	0	0	0	4	0	4	0	5	0	4	0	0	0	4	0	5	0
13.1	0	0	4	0	0	0	4	0	4	0	4	0	4	0	0	0	5	0	4	0
13.15	0	0	4	0	0	0	4	0	4	0	4	0	4	0	0	0	4	0	5	0
13.199	0	0	4	0	0	0	4	0	5	0	5	0	5	0	0	0	5	0	5	0
13.249	0	0	4	0	0	0	5	0	3	0	4	0	4	0	0	0	4	0	4	0
13.299	0	0	4	0	0	0	4	0	5	0	4	0	4	0	0	0	4	0	4	0
13.349	0	0	4	0	0	0	4	0	4	0	4	0	4	0	0	0	4	0	5	0
13.399	0	0	4	0	0	0	4	0	4	0	5	0	4	0	0	0	4	0	5	0
13.448	0	0	4	0	0	0	4	0	5	0	5	0	4	0	0	0	4	0	5	0
13.498	0	0	4	0	0	0	4	0	4	0	4	0	5	0	0	0	5	0	5	0
13.548	0	0	4	0	0	0	4	0	4	0	4	0	4	0	0	0	4	0	5	0
13.598	0	0	5	0	0	0	5	0	4	0	4	0	5	0	0	0	3	0	5	0
13.648	0	0	4	0	0	0	4	0	4	0	4	0	4	0	0	0	4	0	5	0
13.697	0	0	5	0	0	0	4	0	4	0	4	0	4	0	0	0	4	0	4	0
13.747	0	0	4	0	0	0	4	0	4	0	4	0	4	0	0	0	4	0	4	0
13.797	0	0	4	0	0	0	4	0	3	0	4	0	4	0	0	0	4	0	4	0
13.847	0	0	4	0	0	0	4	0	5	0	4	0	4	0	0	0	4	0	4	0
13.897	0	0	4	0	0	0	4	0	4	0	4	0	4	0	0	0	4	0	4	0
13.947	0	0	4	0	0	0	4	0	4	0	5	0	4	0	0	0	5	0	5	0
13.996	0	0	4	0	0	0	4	0	4	0	4	0	5	0	0	0	4	0	5	0
14.046	0	0	4	0	0	0	4	0	4	0	5	0	4	0	0	0	4	0	4	0
14.096	0	0	4	0	0	0	4	0	5	0	4	0	4	0	0	0	4	0	5	0
14.146	0	0	4	0	0	0	5	0	4	0	4	0	5	0	0	0	4	0	4	0
14.196	0	0	4	0	0	0	5	0	5	0	4	0	5	0	0	0	4	0	5	0
14.245	0	0	4	0	0	0	5	0	4	0	4	0	5	0	0	0	4	0	4	0
14.295	0	0	4	0	0	0	4	0	4	0	4	0	4	0	0	0	4	0	4	0
14.345	0	0	4	0	0	0	5	0	5	0	5	0	4	0	0	0	4	0	4	0
14.395	0	0	4	0	0	0	4	0	4	0	4	0	4	0	0	0	5	0	4	0
14.445	0	0	4	0	0	0	5	0	4	0	4	0	4	0	0	0	0	0	5	0
14.494	0	0	4	0	0	0	4	0	5	0	5	0	4	0	0	0	0	0	4	0
14.544	0	0	4	0	0	0	4	0	4	0	0	0	4	0	0	0	0	0	5	0
14.594	0	0	4	0	0	0	5	0	5	0	0	0	4	0	0	0	0	0	4	0
14.644	0	0	4	0	0	0	4	0	5	0	0	0	4	0	0	0	0	0	4	0
14.694	0	0	4	0	0	0	4	0	4	0	0	0	4	0	0	0	0	0	4	0
14.743	0	0	4	0	0	0	4	0	5	0	0	0	4	0	0	0	0	0	4	0
14.793	0	0	4	0	0	0	4	0	4	0	0	0	5	0	0	0	0	0	4	0
14.843	0	0	4	0	0	0	4	0	5	0	0	0	4	0	0	0	0	0	4	0
14.893	0	0	4	0	0	0	4	0	4	0	0	0	4	0	0	0	0	0	4	0
14.943	0	0	4	0	0	0	4	0	5	0	0	0	4	0	0	0	0	0	4	0
14.993	0	0	4	0	0	0	4	0	4	0	0	0	4	0	0	0	0	0	5	0
15.042	0	0	4	0	0	0	4	0	5	0	0	0	4	0	0	0	0	0	4	0
15.092	0	0	4	0	0	0	4	0	4	0	0	0	5	0	0	0	0	0	5	0
15.142	0	0	4	0	0	0	0	0	4	0	0	0	4	0	0	0	0	0	5	0
15.192	0	0	4	0	0	0	0	0	4	0	0	0	4	0	0	0	0	0	4	0
15.242	0	0	4	0	0	0	0	0	4	0	0	0	4	0	0	0	0	0	4	0
15.291	0	0	4	0	0	0	0	0	5	0	0	0	4	0	0	0	0	0	4	0
15.341	0	0	4	0	0	0	0	0	4	0	0	0	4	0	0	0	0	0	4	0
15.391	0	0	4	0	0	0	0	0	5	0	0	0	4	0	0	0	0	0	4	0
15.441	0	0	4	0	0	0	0	0	4	0	0	0	4	0	0	0	0	0	4	0
15.491	0	0	4	0	0	0	0	0	4	0	0	0	4	0	0	0	0	0	5	0
15.54	0	0	4	0	0	0	0	0	4	0	0	0	4	0	0	0	0	0	4	0
15.59	0	0	4	0	0	0	0	0	4	0	0	0	4	0	0	0	0	0	5	0
15.64	0	0	4	0	0	0	0	0	4	0	0	0	4	0	0	0	0	0	4	0
15.69	0	0	4	0	0	0	0	0	5	0	0	0	5	0	0	0	0	0	4	0
15.74	0	0	4	0	0	0	0	0	4	0	0	0	5	0	0	0	0	0	4	0
15.789	0	0	4	0	0	0	0	0	4	0	0	0	4	0	0	0	0	0	4	0
15.839	0	0	4	0	0	0	0	0	5	0	0	0	5	0	0	0	0	0	4	0
15.889	0	0	5	0	0	0	0	0	5	0	0	0	5	0	0	0	0	0	5	0
15.939	0	0	4	0	0	0	0	0	4	0	0	0	4	0	0	0	0	0	5	0
15.989	0	0	5	0	0	0	0	0	5	0	0	0	5	0	0	0	0	0	5	0
16.039	0	0	4	0	0	0	0	0	4	0	0	0	4	0	0	0	0	0	5	0
16.088	0	0	0	0	0	0	0	0	4	0	0	0	5	0	0	0	0	0	4	0
16.138	0	0	0	0	0	0	0	0	5	0	0	0	4	0	0	0	0	0	4	0
16.188	0	0	0	0	0	0	0	0	4	0	0	0	4	0	0	0	0	0	4	0
16.238	0	0	0	0	0	0	0	0	4	0	0	0	5	0	0	0	0	0	4	0
16.288	0	0	0	0	0	0	0	0	5	0	0	0	4	0	0	0	0	0	4	0
16.337	0	0	0	0	0	0	0	0	5	0	0	0	4	0	0	0	0	0	4	0
16.387	0	0	0	0	0	0	0	0	3	0	0	0	4	0	0	0	0	0	4	0
16.437	0	0	0	0	0	0	0	0	5	0	0	0	5	0	0	0	0	0	5	0
16.487	0	0	0	0	0	0	0	0	4	0	0	0	3	0	0	0	0	0	5	0
16.537	0	0	0	0	0	0	0	0	5	0	0	0	5	0	0	0	0	0	5	0
16.586	0	0	0	0	0	0	0	0	4	0	0	0	4	0	0	0	0	0	5	0
16.636	0	0	0	0	0	0	0	0	5	0	0	0	4	0	0	0	0	0	5	0
16.686	0	0	0	0	0	0	0	0	4	0	0	0	5	0	0	0	0	0	5	0
16.736	0	0	0	0	0	0	0	0	5	0	0	0	4	0	0	0	0	0	4	0
16.786	0	0	0	0	0	0	0	0	5	0	0	0	5	0	0	0	0	0	5	0
16.835	0	0	0	0	0	0	0	0	4	0	0	0	4	0	0	0	0	0	4	0
16.885	0	0	0	0	0	0	0	0	4	0	0	0	5	0	0	0	0	0	5	0
16.935	0	0	0	0	0	0	0	0	4	0	0	0	3	0	0	0	0	0	5	0
16.985	0	0	0	0	0	0	0	0	4	0	0	0	4	0	0	0	0	0	5	0
17.035	0	0	0	0	0	0	0	0	4	0	0	0	4	0	0	0	0	0	5	0
17.085	0	0	0	0	0	0	0	0	5	0	0	0	4	0	0	0	0	0	4	0
17.134	0	0	0	0	0	0	0	0	4	0	0	0	5	0	0	0	0	0	4	0
17.184	0	0	0	0	0	0	0	0	4	0	0	0	4	0	0	0	0	0	4	0
17.234	0	0	0	0	0	0	0	0	4	0	0	0	5	0	0	0	0	0	5	0
17.284	0	0	0	0	0	0	0	0	4	0	0	0	5	0	0	0	0	0	4	0
17.334	0	0	0	0	0	0	0	0	5	0	0	0	5	0	0	0	0	0	5	0
17.383	0	0	0	0	0	0	0	0	4	0	0	0	4	0	0	0	0	0	4	0
17.433	0	0	0	0	0	0	0	0	4	0	0	0	5	0	0	0	0	0	5	0
17.483	0	0	0	0	0	0	0	0	4	0	0	0	4	0	0	0	0	0	4	0
17.533	0	0	0	0	0	0	0	0	4	0	0	0	4	0	0	0	0	0	5	0
17.583	0	0	0	0	0	0	0	0	4	0	0	0	4	0	0	0	0	0	5	0
17.632	0	0	0	0	0	0	0	0	4	0	0	0	5	0	0	0	0	0	5	0
17.682	0	0	0	0	0	0	0	0	5	0	0	0	4	0	0	0	0	0	4	0
17.732	0	0	0	0	0	0	0	0	4	0	0	0	5	0	0	0	0	0	4	0
17.782	0	0	0	0	0	0	0	0	4	0	0	0	4	0	0	0	0	0	4	0
17.832	0	0	0	0	0	0	0	0	5	0	0	0	4	0	0	0	0	0	5	0
17.881	0	0	0	0	0	0	0	0	4	0	0	0	4	0	0	0	0	0	4	0
17.931	0	0	0	0	0	0	0	0	5	0	0	0	4	0	0	0	0	0	5	0
17.981	0	0	0	0	0	0	0	0	4	0	0	0	3	0	0	0	0	0	4	0
18.031	0	0	0	0	0	0	0	0	4	0	0	0	5	0	0	0	0	0	4	0
18.081	0	0	0	0	0	0	0	0	4	0	0	0	5	0	0	0	0	0	5	0
18.13	0	0	0	0	0	0	0	0	4	0	0	0	4	0	0	0	0	0	4	0
18.18	0	0	0	0	0	0	0	0	4	0	0	0	4	0	0	0	0	0	5	0
18.23	0	0	0	0	0	0	0	0	4	0	0	0	4	0	0	0	0	0	4	0
18.28	0	0	0	0	0	0	0	0	5	0	0	0	4	0	0	0	0	0	5	0
18.33	0	0	0	0	0	0	0	0	4	0	0	0	4	0	0	0	0	0	5	0
18.38	0	0	0	0	0	0	0	0	4	0	0	0	3	0	0	0	0	0	4	0
18.429	0	0	0	0	0	0	0	0	5	0	0	0	5	0	0	0	0	0	5	0
18.479	0	0	0	0	0	0	0	0	4	0	0	0	4	0	0	0	0	0	4	0
18.529	0	0	0	0	0	0	0	0	4	0	0	0	4	0	0	0	0	0	5	0
18.579	0	0	0	0	0	0	0	0	4	0	0	0	4	0	0	0	0	0	5	0
18.629	0	0	0	0	0	0	0	0	4	0	0	0	5	0	0	0	0	0	5	0
18.678	0	0	0	0	0	0	0	0	4	0	0	0	5	0	0	0	0	0	4	0
18.728	0	0	0	0	0	0	0	0	5	0	0	0	4	0	0	0	0	0	4	0
18.778	0	0	0	0	0	0	0	0	4	0	0	0	5	0	0	0	0	0	5	0
18.828	0	0	0	0	0	0	0	0	5	0	0	0	5	0	0	0	0	0	4	0
18.878	0	0	0	0	0	0	0	0	4	0	0	0	4	0	0	0	0	0	4	0
18.927	0	0	0	0	0	0	0	0	4	0	0	0	4	0	0	0	0	0	4	0
18.977	0	0	0	0	0	0	0	0	4	0	0	0	4	0	0	0	0	0	4	0
19.027	0	0	0	0	0	0	0	0	5	0	0	0	4	0	0	0	0	0	4	0
19.077	0	0	0	0	0	0	0	0	4	0	0	0	5	0	0	0	0	0	5	0
19.127	0	0	0	0	0	0	0	0	4	0	0	0	5	0	0	0	0	0	4	0
19.176	0	0	0	0	0	0	0	0	5	0	0	0	4	0	0	0	0	0	5	0
19.226	0	0	0	0	0	0	0	0	5	0	0	0	4	0	0	0	0	0	4	0
19.276	0	0	0	0	0	0	0	0	5	0	0	0	5	0	0	0	0	0	5	0
19.326	0	0	0	0	0	0	0	0	4	0	0	0	4	0	0	0	0	0	4	0
19.376	0	0	0	0	0	0	0	0	5	0	0	0	4	0	0	0	0	0	4	0
19.426	0	0	0	0	0	0	0	0	4	0	0	0	4	0	0	0	0	0	4	0
19.475	0	0	0	0	0	0	0	0	5	0	0	0	4	0	0	0	0	0	5	0
19.525	0	0	0	0	0	0	0	0	4	0	0	0	4	0	0	0	0	0	5	0
19.575	0	0	0	0	0	0	0	0	4	0	0	0	4	0	0	0	0	0	4	0
19.625	0	0	0	0	0	0	0	0	4	0	0	0	4	0	0	0	0	0	5	0
19.675	0	0	0	0	0	0	0	0	4	0	0	0	4	0	0	0	0	0	4	0
19.724	0	0	0	0	0	0	0	0	4	0	0	0	4	0	0	0	0	0	4	0
19.774	0	0	0	0	0	0	0	0	4	0	0	0	4	0	0	0	0	0	4	0
19.824	0	0	0	0	0	0	0	0	4	0	0	0	4	0	0	0	0	0	4	0
19.874	0	0	0	0	0	0	0	0	5	0	0	0	4	0	0	0	0	0	5	0
19.924	0	0	0	0	0	0	0	0	4	0	0	0	4	0	0	0	0	0	4	0
19.973	0	0	0	0	0	0	0	0	4	0	0	0	4	0	0	0	0	0	5	0
20.023	0	0	0	0	0	0	0	0	4	0	0	0	5	0	0	0	0	0	5	0
20.073	0	0	0	0	0	0	0	0	4	0	0	0	4	0	0	0	0	0	5	0
20.123	0	0	0	0	0	0	0	0	4	0	0	0	5	0	0	0	0	0	4	0
20.173	0	0	0	0	0	0	0	0	4	0	0	0	5	0	0	0	0	0	4	0
20.222	0	0	0	0	0	0	0	0	4	0	0	0	5	0	0	0	0	0	4	0
20.272	0	0	0	0	0	0	0	0	5	0	0	0	4	0	0	0	0	0	4	0
20.322	0	0	0	0	0	0	0	0	4	0	0	0	4	0	0	0	0	0	5	0
20.372	0	0	0	0	0	0	0	0	4	0	0	0	5	0	0	0	0	0	3	0
20.422	0	0	0	0	0	0	0	0	4	0	0	0	4	0	0	0	0	0	4	0
20.472	0	0	0	0	0	0	0	0	4	0	0	0	4	0	0	0	0	0	4	0
20.521	0	0	0	0	0	0	0	0	4	0	0	0	4	0	0	0	0	0	4	0
20.571	0	0	0	0	0	0	0	0	4	0	0	0	4	0	0	0	0	0	4	0
20.621	0	0	0	0	0	0	0	0	5	0	0	0	5	0	0	0	0	0	4	0
20.671	0	0	0	0	0	0	0	0	4	0	0	0	5	0	0	0	0	0	4	0
20.721	0	0	0	0	0	0	0	0	4	0	0	0	4	0	0	0	0	0	4	0
20.77	0	0	0	0	0	0	0	0	4	0	0	0	4	0	0	0	0	0	4	0
20.82	0	0	0	0	0	0	0	0	5	0	0	0	4	0	0	0	0	0	4	0
20.87	0	0	0	0	0	0	0	0	4	0	0	0	5	0	0	0	0	0	5	0
20.92	0	0	0	0	0	0	0	0	5	0	0	0	4	0	0	0	0	0	4	0
20.97	0	0	0	0	0	0	0	0	4	0	0	0	4	0	0	0	0	0	5	0
21.019	0	0	0	0	0	0	0	0	4	0	0	0	5	0	0	0	0	0	4	0
21.069	0	0	0	0	0	0	0	0	4	0	0	0	4	0	0	0	0	0	5	0
21.119	0	0	0	0	0	0	0	0	4	0	0	0	4	0	0	0	0	0	5	0
21.169	0	0	0	0	0	0	0	0	4	0	0	0	4	0	0	0	0	0	4	0
21.219	0	0	0	0	0	0	0	0	4	0	0	0	4	0	0	0	0	0	4	0
21.268	0	0	0	0	0	0	0	0	4	0	0	0	4	0	0	0	0	0	4	0
21.318	0	0	0	0	0	0	0	0	5	0	0	0	4	0	0	0	0	0	4	0
21.368	0	0	0	0	0	0	0	0	5	0	0	0	4	0	0	0	0	0	4	0
21.418	0	0	0	0	0	0	0	0	5	0	0	0	4	0	0	0	0	0	5	0
21.468	0	0	0	0	0	0	0	0	4	0	0	0	4	0	0	0	0	0	4	0
21.518	0	0	0	0	0	0	0	0	5	0	0	0	4	0	0	0	0	0	5	0
21.567	0	0	0	0	0	0	0	0	4	0	0	0	4	0	0	0	0	0	4	0
21.617	0	0	0	0	0	0	0	0	4	0	0	0	4	0	0	0	0	0	4	0
21.667	0	0	0	0	0	0	0	0	5	0	0	0	5	0	0	0	0	0	4	0
21.717	0	0	0	0	0	0	0	0	5	0	0	0	4	0	0	0	0	0	4	0
21.767	0	0	0	0	0	0	0	0	4	0	0	0	5	0	0	0	0	0	4	0
21.816	0	0	0	0	0	0	0	0	4	0	0	0	5	0	0	0	0	0	4	0
21.866	0	0	0	0	0	0	0	0	4	0	0	0	5	0	0	0	0	0	4	0
21.916	0	0	0	0	0	0	0	0	4	0	0	0	4	0	0	0	0	0	4	0
21.966	0	0	0	0	0	0	0	0	4	0	0	0	5	0	0	0	0	0	5	0
22.016	0	0	0	0	0	0	0	0	4	0	0	0	4	0	0	0	0	0	4	0
22.065	0	0	0	0	0	0	0	0	4	0	0	0	4	0	0	0	0	0	5	0
22.115	0	0	0	0	0	0	0	0	4	0	0	0	4	0	0	0	0	0	4	0
22.165	0	0	0	0	0	0	0	0	4	0	0	0	4	0	0	0	0	0	5	0
22.215	0	0	0	0	0	0	0	0	4	0	0	0	5	0	0	0	0	0	4	0
22.265	0	0	0	0	0	0	0	0	5	0	0	0	5	0	0	0	0	0	4	0
22.314	0	0	0	0	0	0	0	0	5	0	0	0	4	0	0	0	0	0	4	0
22.364	0	0	0	0	0	0	0	0	4	0	0	0	4	0	0	0	0	0	5	0
22.414	0	0	0	0	0	0	0	0	4	0	0	0	4	0	0	0	0	0	4	0
22.464	0	0	0	0	0	0	0	0	4	0	0	0	4	0	0	0	0	0	4	0
22.514	0	0	0	0	0	0	0	0	4	0	0	0	4	0	0	0	0	0	5	0
22.564	0	0	0	0	0	0	0	0	4	0	0	0	5	0	0	0	0	0	0	0
22.613	0	0	0	0	0	0	0	0	4	0	0	0	5	0	0	0	0	0	0	0
22.663	0	0	0	0	0	0	0	0	5	0	0	0	5	0	0	0	0	0	0	0
22.713	0	0	0	0	0	0	0	0	4	0	0	0	4	0	0	0	0	0	0	0
22.763	0	0	0	0	0	0	0	0	5	0	0	0	4	0	0	0	0	0	0	0
22.813	0	0	0	0	0	0	0	0	4	0	0	0	4	0	0	0	0	0	0	0
22.862	0	0	0	0	0	0	0	0	4	0	0	0	4	0	0	0	0	0	0	0
22.912	0	0	0	0	0	0	0	0	5	0	0	0	4	0	0	0	0	0	0	0
22.962	0	0	0	0	0	0	0	0	4	0	0	0	4	0	0	0	0	0	0	0
23.012	0	0	0	0	0	0	0	0	4	0	0	0	4	0	0	0	0	0	0	0
23.062	0	0	0	0	0	0	0	0	4	0	0	0	5	0	0	0	0	0	0	0
23.111	0	0	0	0	0	0	0	0	4	0	0	0	4	0	0	0	0	0	0	0
23.161	0	0	0	0	0	0	0	0	4	0	0	0	4	0	0	0	0	0	0	0
23.211	0	0	0	0	0	0	0	0	5	0	0	0	4	0	0	0	0	0	0	0
23.261	0	0	0	0	0	0	0	0	4	0	0	0	4	0	0	0	0	0	0	0
23.311	0	0	0	0	0	0	0	0	5	0	0	0	5	0	0	0	0	0	0	0
23.36	0	0	0	0	0	0	0	0	4	0	0	0	4	0	0	0	0	0	0	0
23.41	0	0	0	0	0	0	0	0	5	0	0	0	5	0	0	0	0	0	0	0
23.46	0	0	0	0	0	0	0	0	4	0	0	0	4	0	0	0	0	0	0	0
23.51	0	0	0	0	0	0	0	0	4	0	0	0	4	0	0	0	0	0	0	0
23.56	0	0	0	0	0	0	0	0	4	0	0	0	5	0	0	0	0	0	0	0
23.609	0	0	0	0	0	0	0	0	4	0	0	0	0	0	0	0	0	0	0	0
23.659	0	0	0	0	0	0	0	0	4	0	0	0	0	0	0	0	0	0	0	0
23.709	0	0	0	0	0	0	0	0	4	0	0	0	0	0	0	0	0	0	0	0
23.759	0	0	0	0	0	0	0	0	4	0	0	0	0	0	0	0	0	0	0	0
23.809	0	0	0	0	0	0	0	0	4	0	0	0	0	0	0	0	0	0	0	0
23.859	0	0	0	0	0	0	0	0	5	0	0	0	0	0	0	0	0	0	0	0
23.908	0	0	0	0	0	0	0	0	4	0	0	0	0	0	0	0	0	0	0	0
23.958	0	0	0	0	0	0	0	0	3	0	0	0	0	0	0	0	0	0	0	0
24.008	0	0	0	0	0	0	0	0	4	0	0	0	0	0	0	0	0	0	0	0
24.058	0	0	0	0	0	0	0	0	4	0	0	0	0	0	0	0	0	0	0	0
24.108	0	0	0	0	0	0	0	0	4	0	0	0	0	0	0	0	0	0	0	0
24.157	0	0	0	0	0	0	0	0	4	0	0	0	0	0	0	0	0	0	0	0
24.207	0	0	0	0	0	0	0	0	4	0	0	0	0	0	0	0	0	0	0	0
24.257	0	0	0	0	0	0	0	0	4	0	0	0	0	0	0	0	0	0	0	0
24.307	0	0	0	0	0	0	0	0	5	0	0	0	0	0	0	0	0	0	0	0
24.357	0	0	0	0	0	0	0	0	4	0	0	0	0	0	0	0	0	0	0	0
24.406	0	0	0	0	0	0	0	0	4	0	0	0	0	0	0	0	0	0	0	0
24.456	0	0	0	0	0	0	0	0	4	0	0	0	0	0	0	0	0	0	0	0
24.506	0	0	0	0	0	0	0	0	4	0	0	0	0	0	0	0	0	0	0	0
24.556	0	0	0	0	0	0	0	0	4	0	0	0	0	0	0	0	0	0	0	0
24.606	0	0	0	0	0	0	0	0	4	0	0	0	0	0	0	0	0	0	0	0
24.655	0	0	0	0	0	0	0	0	4	0	0	0	0	0	0	0	0	0	0	0
24.705	0	0	0	0	0	0	0	0	4	0	0	0	0	0	0	0	0	0	0	0
24.755	0	0	0	0	0	0	0	0	5	0	0	0	0	0	0	0	0	0	0	0
24.805	0	0	0	0	0	0	0	0	4	0	0	0	0	0	0	0	0	0	0	0
24.855	0	0	0	0	0	0	0	0	5	0	0	0	0	0	0	0	0	0	0	0
24.905	0	0	0	0	0	0	0	0	4	0	0	0	0	0	0	0	0	0	0	0
24.954	0	0	0	0	0	0	0	0	5	0	0	0	0	0	0	0	0	0	0	0
25.004	0	0	0	0	0	0	0	0	4	0	0	0	0	0	0	0	0	0	0	0
25.054	0	0	0	0	0	0	0	0	4	0	0	0	0	0	0	0	0	0	0	0
25.104	0	0	0	0	0	0	0	0	4	0	0	0	0	0	0	0	0	0	0	0
25.154	0	0	0	0	0	0	0	0	5	0	0	0	0	0	0	0	0	0	0	0
25.203	0	0	0	0	0	0	0	0	4	0	0	0	0	0	0	0	0	0	0	0
25.253	0	0	0	0	0	0	0	0	4	0	0	0	0	0	0	0	0	0	0	0
25.303	0	0	0	0	0	0	0	0	4	0	0	0	0	0	0	0	0	0	0	0
25.353	0	0	0	0	0	0	0	0	4	0	0	0	0	0	0	0	0	0	0	0
25.403	0	0	0	0	0	0	0	0	4	0	0	0	0	0	0	0	0	0	0	0
25.452	0	0	0	0	0	0	0	0	4	0	0	0	0	0	0	0	0	0	0	0
25.502	0	0	0	0	0	0	0	0	4	0	0	0	0	0	0	0	0	0	0	0
25.552	0	0	0	0	0	0	0	0	4	0	0	0	0	0	0	0	0	0	0	0
25.602	0	0	0	0	0	0	0	0	5	0	0	0	0	0	0	0	0	0	0	0
25.652	0	0	0	0	0	0	0	0	4	0	0	0	0	0	0	0	0	0	0	0
25.701	0	0	0	0	0	0	0	0	5	0	0	0	0	0	0	0	0	0	0	0
25.751	0	0	0	0	0	0	0	0	4	0	0	0	0	0	0	0	0	0	0	0
25.801	0	0	0	0	0	0	0	0	4	0	0	0	0	0	0	0	0	0	0	0
25.851	0	0	0	0	0	0	0	0	4	0	0	0	0	0	0	0	0	0	0	0
25.901	0	0	0	0	0	0	0	0	4	0	0	0	0	0	0	0	0	0	0	0
25.951	0	0	0	0	0	0	0	0	4	0	0	0	0	0	0	0	0	0	0	0
26	0	0	0	0	0	0	0	0	4	0	0	0	0	0	0	0	0	0	0	0
26.05	0	0	0	0	0	0	0	0	4	0	0	0	0	0	0	0	0	0	0	0
26.1	0	0	0	0	0	0	0	0	4	0	0	0	0	0	0	0	0	0	0	0
26.15	0	0	0	0	0	0	0	0	4	0	0	0	0	0	0	0	0	0	0	0
26.2	0	0	0	0	0	0	0	0	4	0	0	0	0	0	0	0	0	0	0	0
26.249	0	0	0	0	0	0	0	0	4	0	0	0	0	0	0	0	0	0	0	0
26.299	0	0	0	0	0	0	0	0	4	0	0	0	0	0	0	0	0	0	0	0
26.349	0	0	0	0	0	0	0	0	5	0	0	0	0	0	0	0	0	0	0	0
26.399	0	0	0	0	0	0	0	0	4	0	0	0	0	0	0	0	0	0	0	0
26.449	0	0	0	0	0	0	0	0	4	0	0	0	0	0	0	0	0	0	0	0
26.498	0	0	0	0	0	0	0	0	4	0	0	0	0	0	0	0	0	0	0	0
26.548	0	0	0	0	0	0	0	0	4	0	0	0	0	0	0	0	0	0	0	0
26.598	0	0	0	0	0	0	0	0	5	0	0	0	0	0	0	0	0	0	0	0
26.648	0	0	0	0	0	0	0	0	4	0	0	0	0	0	0	0	0	0	0	0
26.698	0	0	0	0	0	0	0	0	4	0	0	0	0	0	0	0	0	0	0	0
26.747	0	0	0	0	0	0	0	0	4	0	0	0	0	0	0	0	0	0	0	0
26.797	0	0	0	0	0	0	0	0	5	0	0	0	0	0	0	0	0	0	0	0
26.847	0	0	0	0	0	0	0	0	4	0	0	0	0	0	0	0	0	0	0	0
26.897	0	0	0	0	0	0	0	0	4	0	0	0	0	0	0	0	0	0	0	0
26.947	0	0	0	0	0	0	0	0	4	0	0	0	0	0	0	0	0	0	0	0
26.997	0	0	0	0	0	0	0	0	4	0	0	0	0	0	0	0	0	0	0	0
27.046	0	0	0	0	0	0	0	0	4	0	0	0	0	0	0	0	0	0	0	0
27.096	0	0	0	0	0	0	0	0	4	0	0	0	0	0	0	0	0	0	0	0
27.146	0	0	0	0	0	0	0	0	4	0	0	0	0	0	0	0	0	0	0	0
27.196	0	0	0	0	0	0	0	0	4	0	0	0	0	0	0	0	0	0	0	0
27.246	0	0	0	0	0	0	0	0	5	0	0	0	0	0	0	0	0	0	0	0
27.295	0	0	0	0	0	0	0	0	5	0	0	0	0	0	0	0	0	0	0	0
27.345	0	0	0	0	0	0	0	0	4	0	0	0	0	0	0	0	0	0	0	0
27.395	0	0	0	0	0	0	0	0	4	0	0	0	0	0	0	0	0	0	0	0
27.445	0	0	0	0	0	0	0	0	5	0	0	0	0	0	0	0	0	0	0	0
27.495	0	0	0	0	0	0	0	0	4	0	0	0	0	0	0	0	0	0	0	0
27.544	0	0	0	0	0	0	0	0	4	0	0	0	0	0	0	0	0	0	0	0
27.594	0	0	0	0	0	0	0	0	4	0	0	0	0	0	0	0	0	0	0	0
27.644	0	0	0	0	0	0	0	0	4	0	0	0	0	0	0	0	0	0	0	0
27.694	0	0	0	0	0	0	0	0	4	0	0	0	0	0	0	0	0	0	0	0
27.744	0	0	0	0	0	0	0	0	4	0	0	0	0	0	0	0	0	0	0	0
27.793	0	0	0	0	0	0	0	0	4	0	0	0	0	0	0	0	0	0	0	0
27.843	0	0	0	0	0	0	0	0	4	0	0	0	0	0	0	0	0	0	0	0
27.893	0	0	0	0	0	0	0	0	4	0	0	0	0	0	0	0	0	0	0	0
27.943	0	0	0	0	0	0	0	0	4	0	0	0	0	0	0	0	0	0	0	0
27.993	0	0	0	0	0	0	0	0	4	0	0	0	0	0	0	0	0	0	0	0
28.043	0	0	0	0	0	0	0	0	4	0	0	0	0	0	0	0	0	0	0	0
28.092	0	0	0	0	0	0	0	0	4	0	0	0	0	0	0	0	0	0	0	0
28.142	0	0	0	0	0	0	0	0	4	0	0	0	0	0	0	0	0	0	0	0
28.192	0	0	0	0	0	0	0	0	4	0	0	0	0	0	0	0	0	0	0	0
28.242	0	0	0	0	0	0	0	0	4	0	0	0	0	0	0	0	0	0	0	0
28.292	0	0	0	0	0	0	0	0	5	0	0	0	0	0	0	0	0	0	0	0
28.341	0	0	0	0	0	0	0	0	4	0	0	0	0	0	0	0	0	0	0	0
28.391	0	0	0	0	0	0	0	0	4	0	0	0	0	0	0	0	0	0	0	0
28.441	0	0	0	0	0	0	0	0	4	0	0	0	0	0	0	0	0	0	0	0
28.491	0	0	0	0	0	0	0	0	4	0	0	0	0	0	0	0	0	0	0	0
28.541	0	0	0	0	0	0	0	0	4	0	0	0	0	0	0	0	0	0	0	0
28.59	0	0	0	0	0	0	0	0	3	0	0	0	0	0	0	0	0	0	0	0
28.64	0	0	0	0	0	0	0	0	4	0	0	0	0	0	0	0	0	0	0	0
28.69	0	0	0	0	0	0	0	0	4	0	0	0	0	0	0	0	0	0	0	0
28.74	0	0	0	0	0	0	0	0	4	0	0	0	0	0	0	0	0	0	0	0
28.79	0	0	0	0	0	0	0	0	4	0	0	0	0	0	0	0	0	0	0	0
28.839	0	0	0	0	0	0	0	0	5	0	0	0	0	0	0	0	0	0	0	0
28.889	0	0	0	0	0	0	0	0	4	0	0	0	0	0	0	0	0	0	0	0
28.939	0	0	0	0	0	0	0	0	4	0	0	0	0	0	0	0	0	0	0	0
28.989	0	0	0	0	0	0	0	0	4	0	0	0	0	0	0	0	0	0	0	0
29.039	0	0	0	0	0	0	0	0	4	0	0	0	0	0	0	0	0	0	0	0
29.088	0	0	0	0	0	0	0	0	4	0	0	0	0	0	0	0	0	0	0	0
29.138	0	0	0	0	0	0	0	0	4	0	0	0	0	0	0	0	0	0	0	0
29.188	0	0	0	0	0	0	0	0	4	0	0	0	0	0	0	0	0	0	0	0
29.238	0	0	0	0	0	0	0	0	4	0	0	0	0	0	0	0	0	0	0	0
29.288	0	0	0	0	0	0	0	0	4	0	0	0	0	0	0	0	0	0	0	0
29.338	0	0	0	0	0	0	0	0	4	0	0	0	0	0	0	0	0	0	0	0
29.387	0	0	0	0	0	0	0	0	4	0	0	0	0	0	0	0	0	0	0	0
29.437	0	0	0	0	0	0	0	0	4	0	0	0	0	0	0	0	0	0	0	0
29.487	0	0	0	0	0	0	0	0	4	0	0	0	0	0	0	0	0	0	0	0
29.537	0	0	0	0	0	0	0	0	4	0	0	0	0	0	0	0	0	0	0	0
29.587	0	0	0	0	0	0	0	0	4	0	0	0	0	0	0	0	0	0	0	0
29.636	0	0	0	0	0	0	0	0	4	0	0	0	0	0	0	0	0	0	0	0
29.686	0	0	0	0	0	0	0	0	4	0	0	0	0	0	0	0	0	0	0	0
29.736	0	0	0	0	0	0	0	0	4	0	0	0	0	0	0	0	0	0	0	0
29.786	0	0	0	0	0	0	0	0	4	0	0	0	0	0	0	0	0	0	0	0
29.836	0	0	0	0	0	0	0	0	5	0	0	0	0	0	0	0	0	0	0	0
29.885	0	0	0	0	0	0	0	0	4	0	0	0	0	0	0	0	0	0	0	0
29.935	0	0	0	0	0	0	0	0	4	0	0	0	0	0	0	0	0	0	0	0
29.985	0	0	0	0	0	0	0	0	4	0	0	0	0	0	0	0	0	0	0	0
30.035	0	0	0	0	0	0	0	0	4	0	0	0	0	0	0	0	0	0	0	0
30.085	0	0	0	0	0	0	0	0	4	0	0	0	0	0	0	0	0	0	0	0
30.134	0	0	0	0	0	0	0	0	4	0	0	0	0	0	0	0	0	0	0	0
30.184	0	0	0	0	0	0	0	0	4	0	0	0	0	0	0	0	0	0	0	0
30.234	0	0	0	0	0	0	0	0	4	0	0	0	0	0	0	0	0	0	0	0
30.284	0	0	0	0	0	0	0	0	5	0	0	0	0	0	0	0	0	0	0	0
30.334	0	0	0	0	0	0	0	0	4	0	0	0	0	0	0	0	0	0	0	0
30.384	0	0	0	0	0	0	0	0	4	0	0	0	0	0	0	0	0	0	0	0
30.433	0	0	0	0	0	0	0	0	4	0	0	0	0	0	0	0	0	0	0	0
30.483	0	0	0	0	0	0	0	0	4	0	0	0	0	0	0	0	0	0	0	0
30.533	0	0	0	0	0	0	0	0	4	0	0	0	0	0	0	0	0	0	0	0
30.583	0	0	0	0	0	0	0	0	4	0	0	0	0	0	0	0	0	0	0	0
30.633	0	0	0	0	0	0	0	0	4	0	0	0	0	0	0	0	0	0	0	0
30.682	0	0	0	0	0	0	0	0	4	0	0	0	0	0	0	0	0	0	0	0
30.732	0	0	0	0	0	0	0	0	4	0	0	0	0	0	0	0	0	0	0	0
30.782	0	0	0	0	0	0	0	0	4	0	0	0	0	0	0	0	0	0	0	0
30.832	0	0	0	0	0	0	0	0	4	0	0	0	0	0	0	0	0	0	0	0
30.882	0	0	0	0	0	0	0	0	4	0	0	0	0	0	0	0	0	0	0	0
30.931	0	0	0	0	0	0	0	0	4	0	0	0	0	0	0	0	0	0	0	0
30.981	0	0	0	0	0	0	0	0	4	0	0	0	0	0	0	0	0	0	0	0
31.031	0	0	0	0	0	0	0	0	4	0	0	0	0	0	0	0	0	0	0	0
31.081	0	0	0	0	0	0	0	0	4	0	0	0	0	0	0	0	0	0	0	0
31.131	0	0	0	0	0	0	0	0	4	0	0	0	0	0	0	0	0	0	0	0
31.18	0	0	0	0	0	0	0	0	4	0	0	0	0	0	0	0	0	0	0	0
31.23	0	0	0	0	0	0	0	0	4	0	0	0	0	0	0	0	0	0	0	0
31.28	0	0	0	0	0	0	0	0	4	0	0	0	0	0	0	0	0	0	0	0
31.33	0	0	0	0	0	0	0	0	4	0	0	0	0	0	0	0	0	0	0	0
31.38	0	0	0	0	0	0	0	0	4	0	0	0	0	0	0	0	0	0	0	0
31.43	0	0	0	0	0	0	0	0	5	0	0	0	0	0	0	0	0	0	0	0
31.479	0	0	0	0	0	0	0	0	4	0	0	0	0	0	0	0	0	0	0	0
31.529	0	0	0	0	0	0	0	0	4	0	0	0	0	0	0	0	0	0	0	0
31.579	0	0	0	0	0	0	0	0	4	0	0	0	0	0	0	0	0	0	0	0
31.629	0	0	0	0	0	0	0	0	4	0	0	0	0	0	0	0	0	0	0	0
31.679	0	0	0	0	0	0	0	0	4	0	0	0	0	0	0	0	0	0	0	0
31.728	0	0	0	0	0	0	0	0	5	0	0	0	0	0	0	0	0	0	0	0
31.778	0	0	0	0	0	0	0	0	4	0	0	0	0	0	0	0	0	0	0	0
31.828	0	0	0	0	0	0	0	0	4	0	0	0	0	0	0	0	0	0	0	0
31.878	0	0	0	0	0	0	0	0	4	0	0	0	0	0	0	0	0	0	0	0
31.928	0	0	0	0	0	0	0	0	4	0	0	0	0	0	0	0	0	0	0	0
31.977	0	0	0	0	0	0	0	0	4	0	0	0	0	0	0	0	0	0	0	0
32.027	0	0	0	0	0	0	0	0	3	0	0	0	0	0	0	0	0	0	0	0
32.077	0	0	0	0	0	0	0	0	4	0	0	0	0	0	0	0	0	0	0	0
32.127	0	0	0	0	0	0	0	0	4	0	0	0	0	0	0	0	0	0	0	0
32.177	0	0	0	0	0	0	0	0	4	0	0	0	0	0	0	0	0	0	0	0
32.226	0	0	0	0	0	0	0	0	4	0	0	0	0	0	0	0	0	0	0	0
32.276	0	0	0	0	0	0	0	0	4	0	0	0	0	0	0	0	0	0	0	0
32.326	0	0	0	0	0	0	0	0	4	0	0	0	0	0	0	0	0	0	0	0
32.376	0	0	0	0	0	0	0	0	4	0	0	0	0	0	0	0	0	0	0	0
32.426	0	0	0	0	0	0	0	0	4	0	0	0	0	0	0	0	0	0	0	0
32.476	0	0	0	0	0	0	0	0	4	0	0	0	0	0	0	0	0	0	0	0
32.525	0	0	0	0	0	0	0	0	4	0	0	0	0	0	0	0	0	0	0	0
32.575	0	0	0	0	0	0	0	0	4	0	0	0	0	0	0	0	0	0	0	0
32.625	0	0	0	0	0	0	0	0	3	0	0	0	0	0	0	0	0	0	0	0
32.675	0	0	0	0	0	0	0	0	4	0	0	0	0	0	0	0	0	0	0	0
32.725	0	0	0	0	0	0	0	0	4	0	0	0	0	0	0	0	0	0	0	0
32.774	0	0	0	0	0	0	0	0	5	0	0	0	0	0	0	0	0	0	0	0
32.824	0	0	0	0	0	0	0	0	4	0	0	0	0	0	0	0	0	0	0	0
32.874	0	0	0	0	0	0	0	0	5	0	0	0	0	0	0	0	0	0	0	0
32.924	0	0	0	0	0	0	0	0	4	0	0	0	0	0	0	0	0	0	0	0
32.974	0	0	0	0	0	0	0	0	4	0	0	0	0	0	0	0	0	0	0	0
33.023	0	0	0	0	0	0	0	0	4	0	0	0	0	0	0	0	0	0	0	0
33.073	0	0	0	0	0	0	0	0	4	0	0	0	0	0	0	0	0	0	0	0
33.123	0	0	0	0	0	0	0	0	4	0	0	0	0	0	0	0	0	0	0	0
33.173	0	0	0	0	0	0	0	0	5	0	0	0	0	0	0	0	0	0	0	0
33.223	0	0	0	0	0	0	0	0	4	0	0	0	0	0	0	0	0	0	0	0
33.272	0	0	0	0	0	0	0	0	4	0	0	0	0	0	0	0	0	0	0	0
33.322	0	0	0	0	0	0	0	0	5	0	0	0	0	0	0	0	0	0	0	0
33.372	0	0	0	0	0	0	0	0	4	0	0	0	0	0	0	0	0	0	0	0
33.422	0	0	0	0	0	0	0	0	4	0	0	0	0	0	0	0	0	0	0	0
33.472	0	0	0	0	0	0	0	0	4	0	0	0	0	0	0	0	0	0	0	0
33.522	0	0	0	0	0	0	0	0	4	0	0	0	0	0	0	0	0	0	0	0
33.571	0	0	0	0	0	0	0	0	3	0	0	0	0	0	0	0	0	0	0	0
33.621	0	0	0	0	0	0	0	0	4	0	0	0	0	0	0	0	0	0	0	0
33.671	0	0	0	0	0	0	0	0	4	0	0	0	0	0	0	0	0	0	0	0
33.721	0	0	0	0	0	0	0	0	3	0	0	0	0	0	0	0	0	0	0	0
33.771	0	0	0	0	0	0	0	0	4	0	0	0	0	0	0	0	0	0	0	0
33.82	0	0	0	0	0	0	0	0	4	0	0	0	0	0	0	0	0	0	0	0
33.87	0	0	0	0	0	0	0	0	4	0	0	0	0	0	0	0	0	0	0	0
33.92	0	0	0	0	0	0	0	0	4	0	0	0	0	0	0	0	0	0	0	0
33.97	0	0	0	0	0	0	0	0	4	0	0	0	0	0	0	0	0	0	0	0
34.02	0	0	0	0	0	0	0	0	4	0	0	0	0	0	0	0	0	0	0	0
34.069	0	0	0	0	0	0	0	0	5	0	0	0	0	0	0	0	0	0	0	0
34.119	0	0	0	0	0	0	0	0	4	0	0	0	0	0	0	0	0	0	0	0
34.169	0	0	0	0	0	0	0	0	4	0	0	0	0	0	0	0	0	0	0	0
34.219	0	0	0	0	0	0	0	0	5	0	0	0	0	0	0	0	0	0	0	0
34.269	0	0	0	0	0	0	0	0	4	0	0	0	0	0	0	0	0	0	0	0
34.318	0	0	0	0	0	0	0	0	4	0	0	0	0	0	0	0	0	0	0	0
34.368	0	0	0	0	0	0	0	0	4	0	0	0	0	0	0	0	0	0	0	0
34.418	0	0	0	0	0	0	0	0	4	0	0	0	0	0	0	0	0	0	0	0
34.468	0	0	0	0	0	0	0	0	4	0	0	0	0	0	0	0	0	0	0	0
34.518	0	0	0	0	0	0	0	0	4	0	0	0	0	0	0	0	0	0	0	0
34.567	0	0	0	0	0	0	0	0	4	0	0	0	0	0	0	0	0	0	0	0
34.617	0	0	0	0	0	0	0	0	4	0	0	0	0	0	0	0	0	0	0	0
34.667	0	0	0	0	0	0	0	0	4	0	0	0	0	0	0	0	0	0	0	0
34.717	0	0	0	0	0	0	0	0	4	0	0	0	0	0	0	0	0	0	0	0
34.767	0	0	0	0	0	0	0	0	5	0	0	0	0	0	0	0	0	0	0	0
34.817	0	0	0	0	0	0	0	0	4	0	0	0	0	0	0	0	0	0	0	0
34.866	0	0	0	0	0	0	0	0	4	0	0	0	0	0	0	0	0	0	0	0
34.916	0	0	0	0	0	0	0	0	4	0	0	0	0	0	0	0	0	0	0	0
34.966	0	0	0	0	0	0	0	0	4	0	0	0	0	0	0	0	0	0	0	0
35.016	0	0	0	0	0	0	0	0	4	0	0	0	0	0	0	0	0	0	0	0
35.066	0	0	0	0	0	0	0	0	4	0	0	0	0	0	0	0	0	0	0	0
35.115	0	0	0	0	0	0	0	0	3	0	0	0	0	0	0	0	0	0	0	0
35.165	0	0	0	0	0	0	0	0	4	0	0	0	0	0	0	0	0	0	0	0
35.215	0	0	0	0	0	0	0	0	4	0	0	0	0	0	0	0	0	0	0	0
35.265	0	0	0	0	0	0	0	0	4	0	0	0	0	0	0	0	0	0	0	0
35.315	0	0	0	0	0	0	0	0	4	0	0	0	0	0	0	0	0	0	0	0
35.364	0	0	0	0	0	0	0	0	4	0	0	0	0	0	0	0	0	0	0	0
35.414	0	0	0	0	0	0	0	0	4	0	0	0	0	0	0	0	0	0	0	0
35.464	0	0	0	0	0	0	0	0	4	0	0	0	0	0	0	0	0	0	0	0
35.514	0	0	0	0	0	0	0	0	4	0	0	0	0	0	0	0	0	0	0	0
35.564	0	0	0	0	0	0	0	0	4	0	0	0	0	0	0	0	0	0	0	0
35.613	0	0	0	0	0	0	0	0	4	0	0	0	0	0	0	0	0	0	0	0
35.663	0	0	0	0	0	0	0	0	5	0	0	0	0	0	0	0	0	0	0	0
35.713	0	0	0	0	0	0	0	0	4	0	0	0	0	0	0	0	0	0	0	0
35.763	0	0	0	0	0	0	0	0	5	0	0	0	0	0	0	0	0	0	0	0
35.813	0	0	0	0	0	0	0	0	4	0	0	0	0	0	0	0	0	0	0	0
35.863	0	0	0	0	0	0	0	0	4	0	0	0	0	0	0	0	0	0	0	0
35.912	0	0	0	0	0	0	0	0	4	0	0	0	0	0	0	0	0	0	0	0
35.962	0	0	0	0	0	0	0	0	4	0	0	0	0	0	0	0	0	0	0	0
36.012	0	0	0	0	0	0	0	0	4	0	0	0	0	0	0	0	0	0	0	0
36.062	0	0	0	0	0	0	0	0	4	0	0	0	0	0	0	0	0	0	0	0
36.112	0	0	0	0	0	0	0	0	4	0	0	0	0	0	0	0	0	0	0	0
36.161	0	0	0	0	0	0	0	0	4	0	0	0	0	0	0	0	0	0	0	0
36.211	0	0	0	0	0	0	0	0	4	0	0	0	0	0	0	0	0	0	0	0
36.261	0	0	0	0	0	0	0	0	4	0	0	0	0	0	0	0	0	0	0	0
36.311	0	0	0	0	0	0	0	0	4	0	0	0	0	0	0	0	0	0	0	0
36.361	0	0	0	0	0	0	0	0	4	0	0	0	0	0	0	0	0	0	0	0
36.41	0	0	0	0	0	0	0	0	4	0	0	0	0	0	0	0	0	0	0	0
36.46	0	0	0	0	0	0	0	0	4	0	0	0	0	0	0	0	0	0	0	0
36.51	0	0	0	0	0	0	0	0	4	0	0	0	0	0	0	0	0	0	0	0
36.56	0	0	0	0	0	0	0	0	3	0	0	0	0	0	0	0	0	0	0	0
36.61	0	0	0	0	0	0	0	0	4	0	0	0	0	0	0	0	0	0	0	0
36.659	0	0	0	0	0	0	0	0	4	0	0	0	0	0	0	0	0	0	0	0
36.709	0	0	0	0	0	0	0	0	4	0	0	0	0	0	0	0	0	0	0	0
36.759	0	0	0	0	0	0	0	0	4	0	0	0	0	0	0	0	0	0	0	0
36.809	0	0	0	0	0	0	0	0	5	0	0	0	0	0	0	0	0	0	0	0
36.859	0	0	0	0	0	0	0	0	4	0	0	0	0	0	0	0	0	0	0	0
36.909	0	0	0	0	0	0	0	0	2	0	0	0	0	0	0	0	0	0	0	0
36.958	0	0	0	0	0	0	0	0	6	0	0	0	0	0	0	0	0	0	0	0
37.008	0	0	0	0	0	0	0	0	5	0	0	0	0	0	0	0	0	0	0	0
37.058	0	0	0	0	0	0	0	0	2	0	0	0	0	0	0	0	0	0	0	0
37.108	0	0	0	0	0	0	0	0	4	0	0	0	0	0	0	0	0	0	0	0
37.158	0	0	0	0	0	0	0	0	4	0	0	0	0	0	0	0	0	0	0	0
37.207	0	0	0	0	0	0	0	0	3	0	0	0	0	0	0	0	0	0	0	0
37.257	0	0	0	0	0	0	0	0	7	0	0	0	0	0	0	0	0	0	0	0
37.307	0	0	0	0	0	0	0	0	4	0	0	0	0	0	0	0	0	0	0	0

## Sheet: blue Fenton
Summary blue Fenton
	max elongation (%)	Max force (cN)	tenacity (cN/Tex)
1	5.859	223	5.34772
2	5.995	236	5.65947
3	5.95	231	5.53957
4	5.723	227	5.44365
5	7.222	300	7.19424
6	6.313	252	6.04317
7	6.904	260	6.23501
8	7.131	274	6.57074
9	6.631	280	6.71463
10	5.405	202	4.84412
mean	6.3133	253.667	5.95923
stdev	0.628701	26.8654	0.722814
Measurements blue Fenton
Elong. [%]	Strength [cN] (1)	Ten. [cN/tex] (1)	Strength [cN] (2)	Ten. [cN/tex] (2)	Strength [cN] (3)	Ten. [cN/tex] (3)	Strength [cN] (4)	Ten. [cN/tex] (4)	Strength [cN] (5)	Ten. [cN/tex] (5)	Strength [cN] (6)	Ten. [cN/tex] (6)	Strength [cN] (7)	Ten. [cN/tex] (7)	Strength [cN] (8)	Ten. [cN/tex] (8)	Strength [cN] (9)	Ten. [cN/tex] (9)	Strength [cN] (10)	Ten. [cN/tex] (10)
0	22	1	21	0	21	0	21	0	21	0	21	0	21	0	21	0	21	0	21	0
0.045	22	1	22	1	22	1	21	0	20	0	22	1	21	0	20	0	21	0	21	0
0.091	22	1	22	1	22	1	22	1	21	0	22	1	22	1	21	0	22	1	21	0
0.136	23	1	24	1	23	1	22	1	22	1	23	1	23	1	21	0	23	1	23	1
0.182	23	1	25	1	24	1	23	1	23	1	24	1	23	1	22	1	23	1	22	1
0.227	23	1	25	1	24	1	24	1	23	1	24	1	24	1	22	1	24	1	24	1
0.273	25	1	25	1	25	1	25	1	24	1	25	1	24	1	23	1	24	1	25	1
0.318	25	1	26	1	25	1	25	1	24	1	25	1	25	1	23	1	25	1	25	1
0.363	25	1	27	1	26	1	26	1	25	1	26	1	25	1	24	1	25	1	25	1
0.409	27	1	27	1	26	1	27	1	25	1	27	1	25	1	25	1	26	1	26	1
0.454	28	1	30	1	28	1	28	1	25	1	29	1	27	1	25	1	27	1	27	1
0.5	27	1	30	1	28	1	29	1	26	1	29	1	27	1	25	1	27	1	27	1
0.545	27	1	32	1	28	1	30	1	28	1	29	1	28	1	26	1	28	1	29	1
0.59	29	1	33	1	31	1	30	1	28	1	32	1	28	1	26	1	30	1	29	1
0.636	29	1	34	1	31	1	32	1	29	1	32	1	29	1	27	1	30	1	30	1
0.681	30	1	35	1	32	1	33	1	28	1	33	1	30	1	28	1	32	1	32	1
0.727	32	1	37	1	33	1	34	1	30	1	35	1	32	1	28	1	33	1	33	1
0.772	31	1	38	1	34	1	35	1	31	1	36	1	32	1	29	1	34	1	34	1
0.818	34	1	38	1	36	1	37	1	32	1	36	1	33	1	30	1	34	1	34	1
0.863	35	1	41	1	37	1	38	1	34	1	38	1	34	1	32	1	36	1	35	1
0.908	36	1	41	1	37	1	38	1	34	1	39	1	36	1	32	1	37	1	37	1
0.954	36	1	43	1	39	1	40	1	35	1	40	1	36	1	33	1	38	1	37	1
0.999	38	1	43	1	40	1	42	1	36	1	41	1	37	1	34	1	39	1	38	1
1.045	39	1	44	1	42	1	42	1	37	1	42	1	39	1	34	1	39	1	39	1
1.09	41	1	46	1	41	1	44	1	38	1	43	1	39	1	36	1	41	1	40	1
1.136	42	1	48	1	43	1	45	1	39	1	45	1	40	1	36	1	42	1	41	1
1.181	43	1	49	1	45	1	46	1	40	1	45	1	41	1	37	1	43	1	43	1
1.226	44	1	51	1	45	1	47	1	41	1	47	1	43	1	39	1	43	1	44	1
1.272	45	1	52	1	47	1	50	1	43	1	49	1	44	1	39	1	45	1	44	1
1.317	46	1	52	1	47	1	51	1	44	1	49	1	45	1	41	1	46	1	46	1
1.363	48	1	54	1	49	1	51	1	45	1	52	1	46	1	42	1	47	1	47	1
1.408	49	1	56	1	51	1	53	1	46	1	52	1	46	1	42	1	48	1	48	1
1.453	50	1	57	1	52	1	54	1	48	1	53	1	49	1	43	1	50	1	50	1
1.499	52	1	59	1	53	1	56	1	48	1	54	1	50	1	45	1	51	1	50	1
1.544	52	1	60	1	54	1	57	1	50	1	56	1	51	1	45	1	53	1	52	1
1.59	54	1	62	1	55	1	57	1	51	1	57	1	52	1	47	1	54	1	54	1
1.635	56	1	64	2	57	1	59	1	52	1	58	1	53	1	48	1	55	1	55	1
1.681	56	1	65	2	58	1	60	1	53	1	60	1	53	1	49	1	56	1	56	1
1.726	58	1	68	2	60	1	62	1	55	1	61	1	54	1	50	1	59	1	58	1
1.771	58	1	69	2	61	1	64	2	56	1	62	1	56	1	51	1	60	1	59	1
1.817	60	1	70	2	63	2	65	2	58	1	64	2	56	1	52	1	60	1	60	1
1.862	57	1	72	2	65	2	67	2	59	1	66	2	59	1	53	1	63	2	62	1
1.908	59	1	74	2	65	2	68	2	60	1	67	2	60	1	55	1	64	2	63	2
1.953	62	1	75	2	67	2	69	2	62	1	69	2	60	1	55	1	65	2	66	2
1.998	64	2	76	2	69	2	72	2	64	2	70	2	63	2	56	1	68	2	67	2
2.044	67	2	78	2	70	2	72	2	65	2	71	2	64	2	59	1	68	2	68	2
2.089	67	2	79	2	71	2	73	2	67	2	74	2	66	2	59	1	69	2	70	2
2.135	69	2	81	2	72	2	76	2	68	2	74	2	67	2	61	1	72	2	71	2
2.18	70	2	82	2	73	2	76	2	70	2	75	2	68	2	62	1	73	2	73	2
2.226	72	2	84	2	75	2	78	2	71	2	77	2	70	2	64	2	74	2	74	2
2.271	73	2	86	2	73	2	79	2	73	2	78	2	70	2	65	2	76	2	76	2
2.316	75	2	87	2	75	2	81	2	75	2	79	2	73	2	67	2	77	2	76	2
2.362	76	2	90	2	76	2	82	2	76	2	81	2	73	2	67	2	78	2	77	2
2.407	77	2	91	2	79	2	84	2	77	2	83	2	75	2	69	2	80	2	80	2
2.453	78	2	93	2	80	2	85	2	79	2	84	2	76	2	70	2	83	2	81	2
2.498	80	2	94	2	81	2	86	2	79	2	86	2	76	2	71	2	83	2	83	2
2.544	81	2	97	2	82	2	93	2	82	2	87	2	79	2	73	2	85	2	85	2
2.589	83	2	99	2	84	2	87	2	84	2	89	2	80	2	74	2	88	2	86	2
2.634	84	2	101	2	86	2	85	2	85	2	91	2	80	2	76	2	89	2	87	2
2.68	87	2	102	2	88	2	93	2	86	2	92	2	83	2	76	2	91	2	89	2
2.725	87	2	103	2	88	2	92	2	89	2	94	2	84	2	77	2	93	2	91	2
2.771	89	2	106	3	91	2	86	2	91	2	96	2	85	2	80	2	94	2	92	2
2.816	91	2	107	3	93	2	92	2	92	2	98	2	86	2	80	2	97	2	94	2
2.861	93	2	109	3	93	2	96	2	94	2	99	2	88	2	82	2	99	2	97	2
2.907	94	2	111	3	96	2	99	2	96	2	101	2	90	2	84	2	100	2	98	2
2.952	96	2	113	3	97	2	96	2	97	2	103	2	92	2	85	2	102	2	100	2
2.998	98	2	115	3	99	2	103	2	100	2	105	3	93	2	87	2	104	2	102	2
3.043	99	2	111	3	101	2	105	3	101	2	107	3	95	2	88	2	105	3	104	2
3.089	101	2	111	3	102	2	106	3	104	2	108	3	96	2	90	2	107	3	106	3
3.134	103	2	114	3	104	2	108	3	105	3	110	3	99	2	91	2	109	3	107	3
3.179	104	2	117	3	106	3	105	3	107	3	112	3	99	2	93	2	112	3	110	3
3.225	106	3	121	3	109	3	111	3	109	3	113	3	102	2	96	2	113	3	111	3
3.27	108	3	123	3	110	3	113	3	111	3	115	3	104	2	96	2	116	3	112	3
3.316	110	3	125	3	111	3	113	3	113	3	116	3	104	2	98	2	117	3	114	3
3.361	111	3	127	3	113	3	116	3	114	3	119	3	107	3	100	2	118	3	116	3
3.407	113	3	128	3	114	3	119	3	117	3	120	3	109	3	101	2	122	3	118	3
3.452	115	3	130	3	117	3	119	3	118	3	122	3	110	3	103	2	123	3	120	3
3.497	117	3	132	3	119	3	122	3	120	3	125	3	113	3	105	3	125	3	122	3
3.543	119	3	134	3	119	3	124	3	123	3	125	3	114	3	106	3	127	3	124	3
3.588	121	3	135	3	123	3	125	3	124	3	128	3	116	3	108	3	128	3	126	3
3.634	122	3	139	3	124	3	128	3	127	3	129	3	117	3	110	3	125	3	127	3
3.679	125	3	140	3	125	3	128	3	128	3	130	3	119	3	111	3	127	3	129	3
3.724	126	3	141	3	127	3	131	3	130	3	133	3	121	3	113	3	131	3	131	3
3.77	128	3	144	3	129	3	133	3	132	3	135	3	123	3	115	3	133	3	133	3
3.815	130	3	145	3	131	3	135	3	134	3	136	3	124	3	117	3	136	3	135	3
3.861	131	3	148	4	132	3	138	3	137	3	139	3	126	3	119	3	138	3	136	3
3.906	135	3	150	4	135	3	138	3	138	3	141	3	128	3	120	3	140	3	139	3
3.952	135	3	151	4	137	3	141	3	140	3	143	3	129	3	122	3	142	3	141	3
3.997	137	3	154	4	139	3	143	3	143	3	144	3	132	3	124	3	145	3	142	3
4.042	140	3	156	4	142	3	144	3	144	3	146	4	133	3	125	3	147	4	145	3
4.088	141	3	157	4	143	3	147	4	146	4	148	4	134	3	125	3	150	4	147	4
4.133	144	3	158	4	145	3	149	4	148	4	150	4	137	3	124	3	152	4	148	4
4.179	146	4	161	4	147	4	149	4	149	4	152	4	138	3	126	3	153	4	151	4
4.224	148	4	163	4	149	4	154	4	151	4	153	4	140	3	129	3	157	4	152	4
4.269	150	4	165	4	151	4	154	4	151	4	155	4	142	3	131	3	158	4	155	4
4.315	152	4	168	4	153	4	157	4	152	4	157	4	144	3	134	3	161	4	157	4
4.36	155	4	170	4	154	4	160	4	154	4	159	4	146	4	136	3	163	4	159	4
4.406	156	4	172	4	157	4	161	4	155	4	162	4	148	4	138	3	166	4	161	4
4.451	159	4	174	4	160	4	165	4	157	4	164	4	150	4	140	3	168	4	163	4
4.497	161	4	175	4	162	4	167	4	159	4	166	4	151	4	142	3	170	4	166	4
4.542	162	4	178	4	164	4	168	4	162	4	168	4	152	4	145	3	173	4	167	4
4.587	165	4	179	4	167	4	170	4	163	4	170	4	154	4	145	3	175	4	169	4
4.633	167	4	180	4	168	4	173	4	165	4	173	4	156	4	148	4	178	4	171	4
4.678	169	4	183	4	170	4	175	4	166	4	174	4	157	4	150	4	178	4	173	4
4.724	171	4	186	4	173	4	176	4	168	4	176	4	160	4	152	4	181	4	175	4
4.769	174	4	187	4	174	4	178	4	170	4	178	4	160	4	154	4	184	4	177	4
4.815	176	4	189	5	177	4	180	4	172	4	180	4	162	4	156	4	186	4	179	4
4.86	178	4	191	5	178	4	183	4	174	4	182	4	164	4	158	4	188	5	180	4
4.905	180	4	193	5	181	4	185	4	178	4	184	4	163	4	160	4	192	5	182	4
4.951	181	4	195	5	182	4	187	4	178	4	186	4	164	4	163	4	194	5	183	4
4.996	184	4	196	5	185	4	189	5	181	4	188	5	165	4	165	4	197	5	185	4
5.042	186	4	199	5	187	4	193	5	183	4	190	5	167	4	167	4	200	5	186	4
5.087	188	5	200	5	189	5	195	5	185	4	193	5	170	4	170	4	202	5	188	5
5.132	190	5	202	5	192	5	196	5	188	5	194	5	173	4	172	4	204	5	191	5
5.178	193	5	204	5	193	5	198	5	190	5	197	5	175	4	173	4	208	5	193	5
5.223	195	5	203	5	197	5	201	5	192	5	199	5	178	4	176	4	209	5	195	5
5.269	197	5	205	5	199	5	203	5	194	5	201	5	180	4	178	4	211	5	197	5
5.314	200	5	205	5	200	5	206	5	197	5	204	5	181	4	179	4	214	5	199	5
5.36	201	5	206	5	203	5	208	5	199	5	206	5	184	4	182	4	217	5	201	5
5.405	203	5	209	5	205	5	209	5	202	5	209	5	186	4	184	4	220	5	202	5
5.45	206	5	212	5	208	5	213	5	204	5	210	5	188	5	187	4	223	5	75	2
5.496	208	5	215	5	210	5	215	5	207	5	213	5	190	5	188	5	225	5	6	0
5.541	210	5	217	5	212	5	217	5	209	5	214	5	193	5	191	5	228	5	5	0
5.587	213	5	219	5	215	5	219	5	212	5	216	5	195	5	193	5	229	6	5	0
5.632	214	5	222	5	216	5	221	5	213	5	219	5	196	5	195	5	233	6	6	0
5.678	216	5	224	5	218	5	224	5	217	5	221	5	200	5	199	5	235	6	5	0
5.723	218	5	226	5	220	5	227	5	217	5	224	5	201	5	200	5	236	6	6	0
5.768	220	5	228	5	223	5	219	5	222	5	226	5	203	5	202	5	240	6	6	0
5.814	222	5	228	5	226	5	47	1	224	5	228	5	207	5	205	5	241	6	6	0
5.859	223	5	230	6	228	5	6	0	227	5	230	6	208	5	207	5	242	6	5	0
5.905	93	2	232	6	229	6	6	0	229	6	231	6	211	5	209	5	243	6	5	0
5.95	6	0	234	6	231	6	5	0	231	6	233	6	213	5	213	5	242	6	5	0
5.995	6	0	236	6	226	5	5	0	234	6	236	6	215	5	214	5	244	6	5	0
6.041	6	0	158	4	52	1	6	0	236	6	238	6	218	5	216	5	247	6	5	0
6.086	5	0	10	0	6	0	6	0	238	6	240	6	219	5	219	5	249	6	5	0
6.132	6	0	6	0	6	0	5	0	241	6	242	6	222	5	221	5	253	6	5	0
6.177	6	0	6	0	6	0	5	0	243	6	245	6	224	5	224	5	256	6	6	0
6.223	5	0	6	0	6	0	6	0	247	6	247	6	227	5	226	5	259	6	5	0
6.268	6	0	6	0	6	0	5	0	247	6	249	6	228	5	228	5	261	6	5	0
6.313	6	0	6	0	6	0	6	0	251	6	252	6	230	6	230	6	265	6	5	0
6.359	6	0	5	0	6	0	5	0	254	6	252	6	233	6	233	6	266	6	6	0
6.404	6	0	6	0	6	0	5	0	256	6	206	5	235	6	235	6	269	6	5	0
6.45	6	0	6	0	6	0	6	0	259	6	31	1	237	6	237	6	273	7	6	0
6.495	6	0	6	0	6	0	5	0	261	6	7	0	240	6	240	6	274	7	5	0
6.54	6	0	6	0	6	0	5	0	264	6	6	0	242	6	242	6	277	7	5	0
6.586	6	0	6	0	6	0	6	0	267	6	7	0	244	6	245	6	279	7	5	0
6.631	5	0	6	0	5	0	5	0	269	6	6	0	246	6	247	6	280	7	5	0
6.677	5	0	6	0	6	0	7	0	272	7	7	0	249	6	249	6	243	6	5	0
6.722	6	0	5	0	6	0	5	0	274	7	7	0	251	6	252	6	42	1	5	0
6.768	5	0	6	0	6	0	6	0	277	7	7	0	253	6	254	6	5	0	5	0
6.813	5	0	6	0	6	0	5	0	279	7	7	0	256	6	258	6	5	0	5	0
6.858	5	0	5	0	6	0	6	0	279	7	7	0	257	6	259	6	6	0	5	0
6.904	6	0	7	0	6	0	6	0	284	7	7	0	260	6	262	6	5	0	5	0
6.949	6	0	5	0	7	0	5	0	286	7	7	0	235	6	265	6	5	0	5	0
6.995	5	0	6	0	6	0	5	0	288	7	6	0	16	0	267	6	6	0	5	0
7.04	7	0	6	0	6	0	5	0	291	7	7	0	8	0	269	6	6	0	6	0
7.086	6	0	6	0	6	0	6	0	293	7	6	0	7	0	272	7	4	0	5	0
7.131	6	0	6	0	6	0	6	0	293	7	7	0	7	0	274	7	6	0	6	0
7.176	5	0	6	0	6	0	5	0	297	7	7	0	7	0	272	7	5	0	5	0
7.222	6	0	6	0	6	0	5	0	300	7	6	0	8	0	71	2	5	0	6	0
7.267	5	0	6	0	6	0	6	0	295	7	7	0	7	0	9	0	6	0	5	0
